# Supplementary material for: [N-((E)-2-{[2-(Dimethyl­amino)­eth­yl]imino­meth­yl}phen­yl)-N-(2,6-dimethyl­phen­yl)anilinido-κ3 N,N′,N′′]ethyl­zinc
Source: Acta Crystallogr Sect E Struct Rep Online. 2011 Feb 23;67(Pt 3):m364. doi: 10.1107/S1600536811005514 (PMC3052042; doi:10.1107/S1600536811005514)
Supplement: Supplementary file 1 [file e-67-0m364-sup1.cif]

##############################################################################
###                                                                        ###
###        Electronic paper (Acta Crystallographica Section E)             ###
###                                                                        ###
##############################################################################
#                                                                            #
# This CIF contains the data in a paper accepted for publication in Acta     #
# Crystallographica Section E. It conforms to the requirements of Notes      #
# for Authors for Section E, and has been peer reviewed under the auspices   #
# of the IUCr Commission on Journals.                                        #
#                                                                            #
# Full details of the Crystallographic Information File format               #
# are given in the paper "The Crystallographic Information File (CIF):       #
# a New Standard Archive File for Crystallography" by S. R. Hall, F. H.      #
# Allen and I. D. Brown [Acta Cryst. (1991), A47, 655-685].                  #
#                                                                            #
# The current version of the core CIF dictionary is obtainable from          #
# ftp://ftp.iucr.org/pub/cif_core.dic. The current version number is 2.4.    #
#                                                                            #
# Software is freely available for graphical display of the structure(s) in  #
# this CIF.  For information consult the CIF home page http://www.iucr.org/  #
# cif/home.html                                                              #
#                                                                            #
# This file may be used for bona fide research purposes within the           #
# scientific community so long as proper attribution is given to the journal # 
# article from which it was obtained.                                        #
#                                                                            #
##############################################################################
                                             
data_global
_audit_creation_method     SHELXL-97
_journal_date_recd_electronic     2011-01-26
_journal_date_accepted     2011-02-15
_journal_name_full     'Acta Crystallographica, Section E'
_journal_year     2011
_journal_volume     67
_journal_issue      3
_journal_page_first     m364
_journal_page_last     m364
_journal_paper_category     QM
_journal_coeditor_code     BH2336
loop_
    _publ_contact_author_name
    _publ_contact_author_address
    _publ_contact_author_email
    'Mathurin Issa-Madongo'
;
State Key Laboratory of Supramolecular Structure and Materials
School of Chemistry
Jilin University
Changchun 130012
People's republic of China
;
 gw@jlu.edu.cn
    'Ying Mu'
;
State Key Laboratory of Supramolecular Structure and Materials
School of Chemistry
Jilin University
Changchun 130012
People's republic of China
;
 ymu@jlu.edu.cn
_publ_contact_author_fax     '86 431 85168376'
_publ_contact_author_phone     '86 431 85168376'
_publ_section_title
;\
[<i>N</i>-((<i>E</i>)-2-{[2-(Dimethylamino)ethyl]iminomethyl}phenyl)-<i>N</i>-\
(2,6-dimethylphenyl)anilinido-\k^3^<i>N</i>,<i>N</i>',<i>N</i>'']\
ethylzinc
;
loop_
    _publ_author_name
    _publ_author_footnote
    _publ_author_address
    "Issa-Madongo, Mathurin" .
;
State Key Laboratory of Supramolecular Structure and Materials
Jilin University
Changchun 130012
People's Republic of China
;
    "Mu, Ying" .
;
State Key Laboratory of Supramolecular Structure and Materials
Jilin University
Changchun 130012
People's Republic of China
;
_exptl_special_details
;
^1^H NMR (300 MHz, CDCl~3~, 298 K) \d (ppm): 0.52 (q, 2H, J = 9.0 Hz,
CH~3~C<i>H</i>~2~), 1.33 (t, 3H, J = 9.0 Hz, C<i>H</i>~3~CH~2~), 1.98 (s,
2x3H, N-(C<i>H</i>~3~)~2~), 2.16 (t, 2H, J = 6.0 Hz, NCH~2~C<i>H</i>~2~NMe~2~),
2.33 (s, 2x3H, C<i>H</i>~3~) 3.17 (t, 2H, J = 6.0 Hz,
NC<i>H</i>~2~CH~2~NMe~2~), 6.40-6.54 (m, 2H), 6.99-7.05 (m, 1H), 7.11-7.18
(m, 2H), 7.25-7.29 (m, 2H).
;
data_I
_chemical_name_systematic
;
[<i>N</i>-((<i>E</i>)-2-{[2-(Dimethylamino)ethyl]iminomethyl}phenyl)-
<i>N</i>-(2,6-dimethylphenyl)anilinido-
\k^3^<i>N</i>,<i>N</i>',<i>N</i>'']ethylzinc
;
_chemical_name_common     ?
_chemical_formula_moiety     'C21 H29 N3 Zn'
_chemical_formula_sum     'C21 H29 N3 Zn'
_chemical_formula_iupac     '[Zn (C2 H5) (C19 H24 N3)]'
_chemical_formula_weight     388.84
_chemical_melting_point     ?
_symmetry_cell_setting     monoclinic
_symmetry_space_group_name_H-M     'P 21/c'
_symmetry_space_group_name_Hall     '-P 2ybc'
loop_
    _symmetry_equiv_pos_as_xyz
    'x, y, z'
    '-x, y+1/2, -z+1/2'
    '-x, -y, -z'
    'x, -y-1/2, z-1/2'
_cell_length_a     7.3664(15)
_cell_length_b     13.849(3)
_cell_length_c     20.296(4)
_cell_angle_alpha     90.00
_cell_angle_beta     99.26(3)
_cell_angle_gamma     90.00
_cell_volume     2043.5(7)
_cell_formula_units_Z     4
_cell_measurement_reflns_used     10491
_cell_measurement_theta_min     6.23
_cell_measurement_theta_max     54.92
_cell_measurement_temperature     293(2)
_exptl_crystal_description     block
_exptl_crystal_colour     yellow
_exptl_crystal_size_max     0.23
_exptl_crystal_size_mid     0.21
_exptl_crystal_size_min     0.19
_exptl_crystal_density_diffrn     1.264
_exptl_crystal_density_meas     ?
_exptl_crystal_density_method     'not measured'
_exptl_crystal_F_000     824
_exptl_absorpt_coefficient_mu     1.209
_exptl_absorpt_correction_type     multi-scan
_exptl_absorpt_process_details     '(ABSCOR; Higashi, 1995)'
_exptl_absorpt_correction_T_min     0.7684
_exptl_absorpt_correction_T_max     0.8028
_diffrn_ambient_temperature     293(2)
_diffrn_radiation_type     MoK\a
_diffrn_radiation_wavelength     0.71073
_diffrn_radiation_source     'fine-focus sealed tube'
_diffrn_radiation_monochromator     graphite
_diffrn_measurement_device_type     'Rigaku R-AXIS RAPID'
_diffrn_measurement_method     \w
_diffrn_detector_area_resol_mean     ?
_diffrn_reflns_number     18874
_diffrn_reflns_av_R_equivalents     0.1155
_diffrn_reflns_av_sigmaI/netI     0.1049
_diffrn_reflns_theta_min     3.11
_diffrn_reflns_theta_max     27.48
_diffrn_reflns_theta_full     27.48
_diffrn_measured_fraction_theta_max     0.977
_diffrn_measured_fraction_theta_full     0.977
_diffrn_reflns_limit_h_min     -9
_diffrn_reflns_limit_h_max     9
_diffrn_reflns_limit_k_min     -16
_diffrn_reflns_limit_k_max     17
_diffrn_reflns_limit_l_min     -24
_diffrn_reflns_limit_l_max     26
_diffrn_standards_number     ?
_diffrn_standards_interval_count     ?
_diffrn_standards_interval_time     ?
_diffrn_standards_decay_%     ?
_refine_special_details
;
;
_reflns_number_total     4571
_reflns_number_gt     2619
_reflns_threshold_expression     I>2\s(I)
_refine_ls_structure_factor_coef     Fsqd
_refine_ls_matrix_type     full
_refine_ls_R_factor_all     0.1260
_refine_ls_R_factor_gt     0.0714
_refine_ls_wR_factor_gt     0.1577
_refine_ls_wR_factor_ref     0.1890
_refine_ls_goodness_of_fit_ref     0.961
_refine_ls_restrained_S_all     0.961
_refine_ls_number_reflns     4571
_refine_ls_number_parameters     231
_refine_ls_number_restraints     0
_refine_ls_number_constraints     0
_refine_ls_hydrogen_treatment     constr
_refine_ls_weighting_scheme     calc
_refine_ls_weighting_details
                 'calc w=1/[\s^2^(Fo^2^)+(0.0970P)^2^] where P=(Fo^2^+2Fc^2^)/3'
_atom_sites_solution_hydrogens     geom
_atom_sites_solution_primary     direct
_atom_sites_solution_secondary     difmap
_refine_ls_shift/su_max     0.023
_refine_ls_shift/su_mean     0.000
_refine_diff_density_max     0.984
_refine_diff_density_min     -0.626
_refine_ls_extinction_method     none
_refine_ls_extinction_coef     ?
loop_
    _atom_type_symbol
    _atom_type_description
    _atom_type_scat_dispersion_real
    _atom_type_scat_dispersion_imag
    _atom_type_scat_source
    'C' 'C' 0.0033 0.0016
                         'International Tables Vol C Tables 4.2.6.8 and 6.1.1.4'
    'H' 'H' 0.0000 0.0000
                         'International Tables Vol C Tables 4.2.6.8 and 6.1.1.4'
    'N' 'N' 0.0061 0.0033
                         'International Tables Vol C Tables 4.2.6.8 and 6.1.1.4'
    'Zn' 'Zn' 0.2839 1.4301
                         'International Tables Vol C Tables 4.2.6.8 and 6.1.1.4'
_computing_data_collection     'RAPID-AUTO (Rigaku, 1998)'
_computing_cell_refinement     'RAPID-AUTO (Rigaku, 1998)'
_computing_data_reduction     'CrystalStructure (Rigaku/MSC, 2002)'
_computing_structure_solution     'SHELXS97 (Sheldrick, 2008)'
_computing_structure_refinement     'SHELXL97 (Sheldrick, 2008)'
_computing_molecular_graphics     'SHELXTL (Sheldrick, 2008)'
_computing_publication_material     'SHELXL97 (Sheldrick, 2008)'
loop_
    _atom_site_type_symbol
    _atom_site_label
    _atom_site_fract_x
    _atom_site_fract_y
    _atom_site_fract_z
    _atom_site_U_iso_or_equiv
    _atom_site_adp_type
    _atom_site_calc_flag
    _atom_site_refinement_flags
    _atom_site_occupancy
    _atom_site_disorder_assembly
    _atom_site_disorder_group
    C C1 0.7787(7) 0.8763(3) 0.8847(2) 0.0497(10) Uani d . 1 . .
    C C2 0.7141(7) 0.8858(3) 0.8154(2) 0.0558(11) Uani d . 1 . .
    H H2 0.7400 0.8373 0.7866 0.067 Uiso calc R 1 . .
    C C3 0.6141(8) 0.9649(4) 0.7893(3) 0.0672(14) Uani d . 1 . .
    H H3 0.5740 0.9683 0.7435 0.081 Uiso calc R 1 . .
    C C4 0.5719(8) 1.0393(4) 0.8297(3) 0.0671(14) Uani d . 1 . .
    H H4 0.5068 1.0931 0.8115 0.080 Uiso calc R 1 . .
    C C5 0.6275(7) 1.0321(3) 0.8964(3) 0.0580(12) Uani d . 1 . .
    H H5 0.5944 1.0808 0.9237 0.070 Uiso calc R 1 . .
    C C6 0.7337(6) 0.9537(3) 0.9266(2) 0.0483(10) Uani d . 1 . .
    C C7 0.7748(7) 0.9542(3) 0.9974(2) 0.0512(11) Uani d . 1 . .
    H H7 0.7175 1.0017 1.0190 0.061 Uiso calc R 1 . .
    C C8 0.8819(8) 0.8962(3) 1.1069(2) 0.0581(12) Uani d . 1 . .
    H H8A 0.8122 0.9508 1.1194 0.070 Uiso calc R 1 . .
    H H8B 1.0066 0.9005 1.1310 0.070 Uiso calc R 1 . .
    C C9 0.7926(8) 0.8012(3) 1.1237(2) 0.0594(12) Uani d . 1 . .
    H H9A 0.7967 0.7965 1.1716 0.071 Uiso calc R 1 . .
    H H9B 0.6646 0.8003 1.1027 0.071 Uiso calc R 1 . .
    C C10 0.7658(10) 0.6345(4) 1.0890(3) 0.090(2) Uani d . 1 . .
    H H10A 0.8310 0.5805 1.0745 0.135 Uiso calc R 1 . .
    H H10B 0.6627 0.6499 1.0554 0.135 Uiso calc R 1 . .
    H H10C 0.7229 0.6183 1.1299 0.135 Uiso calc R 1 . .
    C C11 1.0496(9) 0.6923(4) 1.1502(3) 0.0737(16) Uani d . 1 . .
    H H11A 1.0089 0.6737 1.1910 0.111 Uiso calc R 1 . .
    H H11B 1.1306 0.7468 1.1584 0.111 Uiso calc R 1 . .
    H H11C 1.1138 0.6393 1.1339 0.111 Uiso calc R 1 . .
    C C12 0.9206(7) 0.7257(3) 0.8645(2) 0.0505(10) Uani d . 1 . .
    C C13 0.8071(8) 0.6443(3) 0.8554(2) 0.0580(12) Uani d . 1 . .
    C C14 0.8532(8) 0.5707(3) 0.8151(2) 0.0662(14) Uani d . 1 . .
    H H14 0.7762 0.5174 0.8068 0.079 Uiso calc R 1 . .
    C C15 1.0110(9) 0.5750(3) 0.7871(3) 0.0701(16) Uani d . 1 . .
    H H15 1.0435 0.5233 0.7621 0.084 Uiso calc R 1 . .
    C C16 1.1190(9) 0.6548(4) 0.7958(2) 0.0667(14) Uani d . 1 . .
    H H16 1.2234 0.6577 0.7755 0.080 Uiso calc R 1 . .
    C C17 1.0774(8) 0.7330(3) 0.8347(2) 0.0579(12) Uani d . 1 . .
    C C18 1.1964(9) 0.8214(4) 0.8426(3) 0.0718(15) Uani d . 1 . .
    H H18A 1.1236 0.8770 0.8275 0.108 Uiso calc R 1 . .
    H H18B 1.2934 0.8144 0.8165 0.108 Uiso calc R 1 . .
    H H18C 1.2486 0.8294 0.8887 0.108 Uiso calc R 1 . .
    C C19 0.6367(9) 0.6368(4) 0.8876(3) 0.0818(17) Uani d . 1 . .
    H H19A 0.5704 0.5792 0.8724 0.123 Uiso calc R 1 . .
    H H19B 0.5598 0.6921 0.8758 0.123 Uiso calc R 1 . .
    H H19C 0.6714 0.6342 0.9353 0.123 Uiso calc R 1 . .
    C C20 1.2613(7) 0.7185(3) 1.0170(3) 0.0611(12) Uani d . 1 . .
    H H20A 1.3406 0.7502 0.9898 0.073 Uiso calc R 1 . .
    H H20B 1.3175 0.7252 1.0634 0.073 Uiso calc R 1 . .
    C C21 1.2474(9) 0.6109(3) 0.9989(3) 0.0777(16) Uani d . 1 . .
    H H21A 1.1714 0.5788 1.0263 0.117 Uiso calc R 1 . .
    H H21B 1.3680 0.5827 1.0062 0.117 Uiso calc R 1 . .
    H H21C 1.1941 0.6038 0.9528 0.117 Uiso calc R 1 . .
    N N1 0.8827(6) 0.8962(2) 1.03518(17) 0.0499(9) Uani d . 1 . .
    N N2 0.8894(6) 0.7183(2) 1.10019(19) 0.0564(10) Uani d . 1 . .
    N N3 0.8810(6) 0.8002(2) 0.91016(18) 0.0520(9) Uani d . 1 . .
    Zn Zn1 1.01743(8) 0.78379(3) 1.00320(2) 0.0531(2) Uani d . 1 . .
loop_
    _atom_site_aniso_label
    _atom_site_aniso_U_11
    _atom_site_aniso_U_22
    _atom_site_aniso_U_33
    _atom_site_aniso_U_12
    _atom_site_aniso_U_13
    _atom_site_aniso_U_23
    C1 0.040(3) 0.051(2) 0.058(3) 0.0013(17) 0.007(2) 0.0038(17)
    C2 0.052(3) 0.063(2) 0.053(3) 0.007(2) 0.010(2) 0.0040(19)
    C3 0.055(4) 0.080(3) 0.066(3) 0.017(3) 0.008(3) 0.021(2)
    C4 0.052(4) 0.068(3) 0.083(4) 0.021(2) 0.018(3) 0.023(2)
    C5 0.045(3) 0.052(2) 0.079(3) 0.0110(19) 0.015(2) 0.009(2)
    C6 0.039(3) 0.043(2) 0.064(3) 0.0028(16) 0.011(2) 0.0048(17)
    C7 0.046(3) 0.043(2) 0.066(3) 0.0022(17) 0.012(2) -0.0009(18)
    C8 0.060(4) 0.059(3) 0.055(3) 0.003(2) 0.008(2) -0.0090(19)
    C9 0.060(4) 0.064(3) 0.056(3) 0.006(2) 0.015(2) 0.002(2)
    C10 0.100(6) 0.065(3) 0.106(5) -0.013(3) 0.016(4) -0.008(3)
    C11 0.076(5) 0.084(3) 0.058(3) 0.022(3) -0.001(3) 0.006(2)
    C12 0.051(3) 0.050(2) 0.048(2) 0.0102(18) 0.002(2) 0.0017(17)
    C13 0.057(4) 0.057(2) 0.056(3) 0.010(2) -0.001(2) 0.0015(19)
    C14 0.067(4) 0.055(3) 0.069(3) 0.003(2) -0.011(3) -0.003(2)
    C15 0.093(5) 0.055(3) 0.059(3) 0.020(3) 0.002(3) -0.010(2)
    C16 0.074(4) 0.072(3) 0.056(3) 0.025(3) 0.015(3) 0.002(2)
    C17 0.064(4) 0.058(3) 0.050(3) 0.010(2) 0.004(2) 0.0031(18)
    C18 0.065(4) 0.073(3) 0.078(4) -0.002(3) 0.016(3) 0.000(2)
    C19 0.065(5) 0.081(3) 0.096(4) -0.004(3) 0.003(3) -0.001(3)
    C20 0.051(3) 0.069(3) 0.061(3) 0.014(2) 0.002(2) -0.004(2)
    C21 0.073(5) 0.066(3) 0.089(4) 0.018(3) -0.001(3) -0.003(2)
    N1 0.050(3) 0.0491(18) 0.050(2) 0.0020(15) 0.0082(17) -0.0017(14)
    N2 0.056(3) 0.056(2) 0.056(2) 0.0045(17) 0.0019(19) -0.0002(16)
    N3 0.055(3) 0.0526(18) 0.047(2) 0.0103(16) 0.0023(17) -0.0017(14)
    Zn1 0.0500(4) 0.0525(3) 0.0541(3) 0.0111(2) 0.0003(2) -0.0051(2)
_geom_special_details
;
;
loop_
    _geom_bond_atom_site_label_1
    _geom_bond_atom_site_label_2
    _geom_bond_site_symmetry_2
    _geom_bond_distance
    _geom_bond_publ_flag
    C1 N3 . 1.349(5) ?
    C1 C2 . 1.417(6) ?
    C1 C6 . 1.441(6) ?
    C2 C3 . 1.376(6) ?
    C2 H2 . 0.9300 ?
    C3 C4 . 1.384(8) ?
    C3 H3 . 0.9300 ?
    C4 C5 . 1.353(7) ?
    C4 H4 . 0.9300 ?
    C5 C6 . 1.418(6) ?
    C5 H5 . 0.9300 ?
    C6 C7 . 1.419(6) ?
    C7 N1 . 1.292(6) ?
    C7 H7 . 0.9300 ?
    C8 N1 . 1.457(5) ?
    C8 C9 . 1.533(6) ?
    C8 H8A . 0.9700 ?
    C8 H8B . 0.9700 ?
    C9 N2 . 1.471(6) ?
    C9 H9A . 0.9700 ?
    C9 H9B . 0.9700 ?
    C10 N2 . 1.470(7) ?
    C10 H10A . 0.9600 ?
    C10 H10B . 0.9600 ?
    C10 H10C . 0.9600 ?
    C11 N2 . 1.472(7) ?
    C11 H11A . 0.9600 ?
    C11 H11B . 0.9600 ?
    C11 H11C . 0.9600 ?
    C12 C17 . 1.391(7) ?
    C12 C13 . 1.398(7) ?
    C12 N3 . 1.447(5) ?
    C13 C14 . 1.383(6) ?
    C13 C19 . 1.510(8) ?
    C14 C15 . 1.375(8) ?
    C14 H14 . 0.9300 ?
    C15 C16 . 1.356(8) ?
    C15 H15 . 0.9300 ?
    C16 C17 . 1.404(6) ?
    C16 H16 . 0.9300 ?
    C17 C18 . 1.499(7) ?
    C18 H18A . 0.9600 ?
    C18 H18B . 0.9600 ?
    C18 H18C . 0.9600 ?
    C19 H19A . 0.9600 ?
    C19 H19B . 0.9600 ?
    C19 H19C . 0.9600 ?
    C20 C21 . 1.534(6) ?
    Zn1 C20 . 1.991(5) yes
    C20 H20A . 0.9700 ?
    C20 H20B . 0.9700 ?
    C21 H21A . 0.9600 ?
    C21 H21B . 0.9600 ?
    C21 H21C . 0.9600 ?
    Zn1 N1 . 2.009(3) yes
    Zn1 N2 . 2.487(4) yes
    Zn1 N3 . 2.004(4) yes
loop_
    _geom_angle_atom_site_label_1
    _geom_angle_atom_site_label_2
    _geom_angle_atom_site_label_3
    _geom_angle_site_symmetry_1
    _geom_angle_site_symmetry_3
    _geom_angle
    _geom_angle_publ_flag
    N3 C1 C2 . . 122.1(4) ?
    N3 C1 C6 . . 121.5(4) ?
    C2 C1 C6 . . 116.4(4) ?
    C3 C2 C1 . . 122.0(4) ?
    C3 C2 H2 . . 119.0 ?
    C1 C2 H2 . . 119.0 ?
    C2 C3 C4 . . 121.5(5) ?
    C2 C3 H3 . . 119.3 ?
    C4 C3 H3 . . 119.3 ?
    C5 C4 C3 . . 118.5(4) ?
    C5 C4 H4 . . 120.8 ?
    C3 C4 H4 . . 120.8 ?
    C4 C5 C6 . . 123.1(4) ?
    C4 C5 H5 . . 118.5 ?
    C6 C5 H5 . . 118.5 ?
    C5 C6 C7 . . 116.6(4) ?
    C5 C6 C1 . . 118.6(4) ?
    C7 C6 C1 . . 124.7(4) ?
    N1 C7 C6 . . 127.6(4) ?
    N1 C7 H7 . . 116.2 ?
    C6 C7 H7 . . 116.2 ?
    N1 C8 C9 . . 107.1(4) ?
    N1 C8 H8A . . 110.3 ?
    C9 C8 H8A . . 110.3 ?
    N1 C8 H8B . . 110.3 ?
    C9 C8 H8B . . 110.3 ?
    H8A C8 H8B . . 108.6 ?
    N2 C9 C8 . . 110.5(4) ?
    N2 C9 H9A . . 109.6 ?
    C8 C9 H9A . . 109.6 ?
    N2 C9 H9B . . 109.6 ?
    C8 C9 H9B . . 109.6 ?
    H9A C9 H9B . . 108.1 ?
    N2 C10 H10A . . 109.5 ?
    N2 C10 H10B . . 109.5 ?
    H10A C10 H10B . . 109.5 ?
    N2 C10 H10C . . 109.5 ?
    H10A C10 H10C . . 109.5 ?
    H10B C10 H10C . . 109.5 ?
    N2 C11 H11A . . 109.5 ?
    N2 C11 H11B . . 109.5 ?
    H11A C11 H11B . . 109.5 ?
    N2 C11 H11C . . 109.5 ?
    H11A C11 H11C . . 109.5 ?
    H11B C11 H11C . . 109.5 ?
    C17 C12 C13 . . 121.4(4) ?
    C17 C12 N3 . . 119.6(4) ?
    C13 C12 N3 . . 118.8(4) ?
    C14 C13 C12 . . 118.3(5) ?
    C14 C13 C19 . . 120.3(5) ?
    C12 C13 C19 . . 121.3(4) ?
    C15 C14 C13 . . 121.1(5) ?
    C15 C14 H14 . . 119.4 ?
    C13 C14 H14 . . 119.4 ?
    C16 C15 C14 . . 119.9(4) ?
    C16 C15 H15 . . 120.0 ?
    C14 C15 H15 . . 120.0 ?
    C15 C16 C17 . . 121.7(5) ?
    C15 C16 H16 . . 119.1 ?
    C17 C16 H16 . . 119.1 ?
    C12 C17 C16 . . 117.4(5) ?
    C12 C17 C18 . . 121.7(4) ?
    C16 C17 C18 . . 120.9(5) ?
    C17 C18 H18A . . 109.5 ?
    C17 C18 H18B . . 109.5 ?
    H18A C18 H18B . . 109.5 ?
    C17 C18 H18C . . 109.5 ?
    H18A C18 H18C . . 109.5 ?
    H18B C18 H18C . . 109.5 ?
    C13 C19 H19A . . 109.5 ?
    C13 C19 H19B . . 109.5 ?
    H19A C19 H19B . . 109.5 ?
    C13 C19 H19C . . 109.5 ?
    H19A C19 H19C . . 109.5 ?
    H19B C19 H19C . . 109.5 ?
    C21 C20 Zn1 . . 112.5(4) ?
    C21 C20 H20A . . 109.1 ?
    Zn1 C20 H20A . . 109.1 ?
    C21 C20 H20B . . 109.1 ?
    Zn1 C20 H20B . . 109.1 ?
    H20A C20 H20B . . 107.8 ?
    C20 C21 H21A . . 109.5 ?
    C20 C21 H21B . . 109.5 ?
    H21A C21 H21B . . 109.5 ?
    C20 C21 H21C . . 109.5 ?
    H21A C21 H21C . . 109.5 ?
    H21B C21 H21C . . 109.5 ?
    C7 N1 C8 . . 119.6(4) ?
    C7 N1 Zn1 . . 125.3(3) ?
    C8 N1 Zn1 . . 113.8(3) ?
    C10 N2 C9 . . 110.2(4) ?
    C10 N2 C11 . . 108.7(4) ?
    C9 N2 C11 . . 110.1(4) ?
    C10 N2 Zn1 . . 118.1(3) ?
    C9 N2 Zn1 . . 103.7(2) ?
    C11 N2 Zn1 . . 105.7(3) ?
    C1 N3 C12 . . 118.0(4) ?
    C1 N3 Zn1 . . 127.9(3) ?
    C12 N3 Zn1 . . 113.6(3) ?
    C20 Zn1 N3 . . 119.23(18) ?
    C20 Zn1 N1 . . 142.01(18) ?
    N3 Zn1 N1 . . 91.01(14) ?
    C20 Zn1 N2 . . 99.88(18) ?
    N3 Zn1 N2 . . 126.21(16) ?
    N1 Zn1 N2 . . 75.94(13) ?
