# Supplementary material for: [N-((E)-2-{[2-(Dimethyl­amino)­eth­yl]imino­meth­yl}phen­yl)-N-(2,6-dimethyl­phen­yl)anilinido-κ3 N,N′,N′′]ethyl­zinc
Source: Acta Crystallogr Sect E Struct Rep Online. 2011 Feb 23;67(Pt 3):m364. doi: 10.1107/S1600536811005514 (PMC3052042; doi:10.1107/S1600536811005514)
Supplement: Supplementary file 2 [file e-67-0m364-Isup2.hkl]

# 
# h,k,l, Fc-squared, Fo-squared, sigma(Fo-squared) and status flag 
# 
data_I
_shelx_title ' fx in P2(1)/c' 
_shelx_refln_list_code          4 
_shelx_F_calc_maximum      199.64 
_exptl_crystal_F_000       824.00 
_reflns_d_resolution_high  0.7702 
 
loop_ 
 _symmetry_equiv_pos_as_xyz 
 'x, y, z' 
 '-x, y+1/2, -z+1/2' 
 '-x, -y, -z' 
 'x, -y-1/2, z-1/2' 
 
_cell_length_a     7.3664 
_cell_length_b    13.8485 
_cell_length_c    20.2961 
_cell_angle_alpha  90.000 
_cell_angle_beta   99.256 
_cell_angle_gamma  90.000 
 
_shelx_F_squared_multiplier     1.000 
 
loop_ 
 _refln_index_h 
 _refln_index_k 
 _refln_index_l 
 _refln_F_squared_calc 
 _refln_F_squared_meas 
 _refln_F_squared_sigma 
 _refln_observed_status 
   2   0   0       94.37      211.38     49.12 o 
   3   0   0     1766.52     2176.81    173.01 o 
   4   0   0     1640.17     1579.88    175.73 o 
   5   0   0     1762.19     2147.17    301.48 o 
   7   0   0      158.30      218.11     93.49 o 
   1   1   0     4873.86     5555.08    376.33 o 
   2   1   0      373.78      563.79     50.78 o 
   3   1   0      302.43      321.89     29.38 o 
   4   1   0     1397.05     1613.79     91.87 o 
   5   1   0     1555.78     1736.69    233.48 o 
   6   1   0      724.06      926.16    160.99 o 
   7   1   0      562.21      695.42    146.44 o 
   9   1   0       96.19      163.20    172.56 o 
   1   2   0    39855.57    50033.88   4908.13 o 
   2   2   0     7224.94     8352.20    445.35 o 
   3   2   0     2305.06     2563.31    136.14 o 
   4   2   0     2003.91     2163.04    129.52 o 
   5   2   0      180.79      230.72     58.14 o 
   6   2   0      473.21      663.39     89.82 o 
   7   2   0       88.15      121.84     50.60 o 
   8   2   0       20.93      107.03     64.77 o 
   9   2   0       51.53      289.71    203.18 o 
   1   3   0     8702.29     9992.42    447.92 o 
   2   3   0      778.90      962.30     44.31 o 
   3   3   0      192.68      264.08     26.47 o 
   4   3   0      424.88      482.12     46.60 o 
   5   3   0      438.95      757.92    121.70 o 
   6   3   0      156.71      114.77     45.93 o 
   7   3   0       67.10       41.88     67.56 o 
   8   3   0      120.98       68.32     59.71 o 
   9   3   0       73.72      100.32    155.99 o 
   0   4   0      367.75      245.27     62.21 o 
   1   4   0     1940.26     2017.82     96.84 o 
   2   4   0    10131.40    11840.64    564.49 o 
   3   4   0     4113.99     5199.60    218.58 o 
   4   4   0      629.25      712.29     50.53 o 
   5   4   0      469.30      504.13    120.25 o 
   6   4   0       89.62      114.31     44.08 o 
   7   4   0       93.33      160.71     65.90 o 
   8   4   0       30.50      201.03     83.12 o 
   9   4   0        0.90      156.82     77.40 o 
   1   5   0       37.33       44.50      8.29 o 
   2   5   0     1225.02     1347.19     63.79 o 
   3   5   0       42.76       57.15     14.29 o 
   4   5   0       37.31      112.88     43.27 o 
   5   5   0       33.09       43.40     28.77 o 
   6   5   0      159.68      184.78     39.62 o 
   7   5   0       84.94       86.97     31.58 o 
   8   5   0        5.41       92.37     66.79 o 
   9   5   0        1.48       74.29     44.27 o 
   0   6   0     2040.19     2028.87    132.21 o 
   1   6   0     2540.45     2591.18    127.03 o 
   2   6   0     1273.30     1498.02     69.80 o 
   3   6   0      392.53      443.09     48.26 o 
   4   6   0      144.88      140.18     23.82 o 
   5   6   0       16.48       16.40     23.96 o 
   6   6   0        4.67        0.32     24.84 o 
   7   6   0      119.08      149.16     38.30 o 
   8   6   0       46.86       36.55     29.86 o 
   1   7   0       73.57       71.11      6.68 o 
   2   7   0      133.24      172.50     12.52 o 
   3   7   0      563.48      739.73     92.51 o 
   4   7   0       12.78       29.11     40.29 o 
   5   7   0       17.76        2.88     22.97 o 
   6   7   0        0.73       63.06     30.39 o 
   7   7   0       12.31       13.18     36.32 o 
   8   7   0        0.02        2.50     33.76 o 
   0   8   0      123.86      160.29     67.43 o 
   1   8   0      236.71      203.90     10.57 o 
   2   8   0      265.59      288.04     14.23 o 
   3   8   0        2.69        0.34     14.19 o 
   4   8   0        6.12       23.45     15.88 o 
   5   8   0       89.65      105.95     28.34 o 
   6   8   0       12.19       19.08     22.67 o 
   7   8   0        9.39      -14.64     24.76 o 
   8   8   0        0.76      -45.36     52.24 o 
   1   9   0      110.80      100.88     29.11 o 
   2   9   0       45.52       59.84     13.13 o 
   3   9   0      238.94      260.17     30.53 o 
   4   9   0       48.77       61.16     15.61 o 
   5   9   0      356.54      436.17     86.76 o 
   6   9   0      442.28      523.73     80.59 o 
   7   9   0       87.24      159.97     65.20 o 
   8   9   0       21.87       26.17     31.56 o 
   0  10   0      634.12      615.99     85.78 o 
   1  10   0     1572.16     1682.67    109.79 o 
   2  10   0      567.95      516.34     36.28 o 
   3  10   0       66.86       99.42     20.19 o 
   4  10   0       58.88       49.18     12.36 o 
   5  10   0        4.03      -13.63     13.82 o 
   6  10   0       28.38       24.49     17.10 o 
   7  10   0       15.57      -22.72     23.16 o 
   1  11   0       70.25      105.81     38.09 o 
   2  11   0       60.90       47.24      6.09 o 
   3  11   0       13.26       20.44      6.87 o 
   4  11   0       59.52       65.69     19.85 o 
   5  11   0      206.04      239.36     22.05 o 
   6  11   0      174.25      153.52     21.38 o 
   7  11   0      116.71      106.87     21.94 o 
   0  12   0     2792.13     3489.71    366.25 o 
   1  12   0      364.22      469.35     58.78 o 
   2  12   0       34.98       43.32      6.83 o 
   3  12   0      305.76      328.75     14.80 o 
   4  12   0      304.59      256.55     25.58 o 
   5  12   0      142.09      143.39     26.66 o 
   6  12   0        4.08       -2.74     13.10 o 
   7  12   0        3.23        6.28     36.99 o 
   1  13   0      143.60      144.08     45.64 o 
   2  13   0        1.58       18.09     25.88 o 
   3  13   0      133.21      121.42     14.88 o 
   4  13   0      178.19      212.12     21.69 o 
   5  13   0       41.56       42.89     12.60 o 
   6  13   0       11.84       17.70     13.32 o 
   0  14   0      298.52      444.06    143.97 o 
   1  14   0      685.99      852.14     79.41 o 
   2  14   0      428.04      578.91     57.38 o 
   3  14   0      194.15      154.99     53.52 o 
   4  14   0      143.17      165.94     22.19 o 
   5  14   0       62.40       68.27     28.26 o 
   1  15   0       29.01        3.85     37.77 o 
   2  15   0        2.52       13.48     33.07 o 
   3  15   0        1.58      -28.42     29.84 o 
   4  15   0       31.87       38.51     68.95 o 
   5  15   0       75.96       97.15     39.61 o 
   0  16   0      267.72      376.12     86.28 o 
   1  16   0      152.43      250.43     67.37 o 
   2  16   0      203.06      213.55     64.35 o 
   3  16   0       92.28       72.34     43.48 o 
   4  16   0        9.97       43.11     41.00 o 
   1  17   0        0.04      -28.68     40.74 o 
   2  17   0        2.48       19.14     39.67 o 
   3  17   0        0.14       30.11    108.80 o 
  -5   1   1      391.11      592.13     72.86 o 
  -4   1   1      102.58      191.00     29.46 o 
  -3   1   1      217.02      264.92     29.40 o 
  -2   1   1     2662.56     3146.04    239.74 o 
  -1   1   1     1749.05     2085.38     42.82 o 
   1   1   1      108.83      138.86      9.03 o 
   2   1   1     3701.84     4516.80    343.81 o 
   3   1   1        1.09      -18.47     22.75 o 
   4   1   1        2.34        2.39     24.47 o 
   5   1   1       30.90       67.57     59.27 o 
   6   1   1        8.10      -16.33     50.42 o 
   7   1   1      106.87      673.53    379.35 o 
   8   1   1       11.59      112.91     85.39 o 
   9   1   1        6.10      -10.25     56.63 o 
  -7   2   1      284.95      290.22     82.11 o 
  -6   2   1      154.65      163.07     74.39 o 
  -5   2   1       21.26     1654.40    251.13 o 
  -4   2   1      794.05     1002.59     71.12 o 
  -3   2   1     1453.94     1826.77     77.76 o 
  -2   2   1     7033.01     7938.45    395.49 o 
  -1   2   1     4622.21     5011.31    146.12 o 
   0   2   1     1002.14      938.96     24.39 o 
   1   2   1      540.31      643.57     19.43 o 
   2   2   1        4.97       -1.35     24.86 o 
   3   2   1      151.84      192.54     36.95 o 
   4   2   1      381.56      479.12     56.99 o 
   5   2   1       11.94      -22.95     29.67 o 
   6   2   1      654.19      995.15    112.61 o 
   7   2   1      292.33      221.50     56.49 o 
   8   2   1       59.23       79.68     39.44 o 
   9   2   1       10.34       99.58     56.39 o 
  -7   3   1       66.64      163.96     66.80 o 
  -6   3   1       63.05       95.88     51.30 o 
  -4   3   1     1395.64     1757.22    106.18 o 
  -3   3   1       16.49       39.69     24.02 o 
  -2   3   1     9887.21    11423.97    544.90 o 
  -1   3   1     3023.39     3398.77    114.71 o 
   0   3   1      136.27      135.17      7.60 o 
   1   3   1    12017.17    14183.31    610.74 o 
   2   3   1     1040.14     1235.05     56.60 o 
   3   3   1      996.30     1151.23     62.86 o 
   4   3   1      123.90       95.46     28.86 o 
   5   3   1      340.36      389.68     48.91 o 
   6   3   1     1357.66     1490.12    146.32 o 
   7   3   1      203.38      197.38     52.41 o 
   8   3   1        7.33      -49.25     49.25 o 
   9   3   1       19.00       26.31    201.47 o 
  -9   4   1       70.62       62.50     48.58 o 
  -8   4   1       66.09      165.35     79.20 o 
  -5   4   1      577.75      736.67     83.52 o 
  -4   4   1      220.08      255.84     28.30 o 
  -3   4   1        3.09        0.82     12.72 o 
  -2   4   1     2835.15     3003.56     84.25 o 
  -1   4   1     4034.42     4158.85    157.06 o 
   0   4   1     1905.59     1802.22     83.67 o 
   1   4   1        0.29        3.38     12.92 o 
   2   4   1       19.93        1.93     17.22 o 
   3   4   1       27.11       33.91     17.93 o 
   4   4   1      543.04      561.27     42.40 o 
   5   4   1      484.60      557.95     72.77 o 
   6   4   1      125.94      103.60     33.51 o 
   7   4   1       22.36       13.66     43.63 o 
   8   4   1       35.67       60.23     28.63 o 
   9   4   1       14.23       59.38     39.01 o 
  -9   5   1       37.15       -5.31     75.02 o 
  -8   5   1       36.55       46.74     37.53 o 
  -7   5   1       10.99      -10.12     38.33 o 
  -6   5   1      251.82      253.18     40.63 o 
  -5   5   1      944.80     1086.10    131.24 o 
  -4   5   1     2234.49     2589.20    180.92 o 
  -3   5   1     7745.39     9649.72    439.43 o 
  -2   5   1     2135.12     2383.13     73.23 o 
  -1   5   1     1203.61     1012.03     27.98 o 
   0   5   1     5649.65     5400.78    189.20 o 
   1   5   1     2597.07     2300.52     53.96 o 
   2   5   1     1098.05     1118.76     73.49 o 
   3   5   1      306.90      289.39     28.50 o 
   4   5   1     2316.84     2541.04    146.94 o 
   5   5   1     3781.38     4325.34    279.94 o 
   6   5   1     1158.24     1216.92     78.38 o 
   7   5   1      220.04      192.99     48.29 o 
   8   5   1       33.17       61.74     40.41 o 
  -8   6   1      168.12      319.50    193.75 o 
  -7   6   1      160.75      193.66     35.57 o 
  -6   6   1      129.77      131.94     46.30 o 
  -5   6   1       22.45       48.94     22.53 o 
  -4   6   1       43.20       59.75     20.33 o 
  -3   6   1     1872.06     2202.20     74.49 o 
  -2   6   1      861.77      994.10     41.22 o 
  -1   6   1        1.98        8.36      6.88 o 
   0   6   1       24.22       29.40      5.30 o 
   1   6   1      219.89      215.59      8.14 o 
   2   6   1      281.70      293.42     18.13 o 
   3   6   1     2462.10     2757.29    136.07 o 
   4   6   1     1433.55     1559.23     79.84 o 
   5   6   1      289.27      247.50     61.14 o 
   6   6   1       83.57      105.28     25.57 o 
   7   6   1      128.81      211.20     38.74 o 
   8   6   1       21.23      -16.59     49.87 o 
  -8   7   1       96.38      162.88    103.23 o 
  -7   7   1      161.88      178.22     40.31 o 
  -6   7   1      541.52      561.84     58.42 o 
  -5   7   1     1024.47     1197.72     83.12 o 
  -4   7   1     1549.11     1709.62     92.68 o 
  -3   7   1     2651.23     2975.60    105.23 o 
  -2   7   1     1445.14     1399.73     52.39 o 
  -1   7   1     2039.14     1765.25     67.57 o 
   0   7   1     5436.69     4601.09    178.59 o 
   1   7   1     4411.03     3689.84     80.99 o 
   2   7   1     2665.27     2424.48    100.36 o 
   3   7   1     1456.44     1524.94     71.14 o 
   4   7   1     1374.57     1467.04     70.68 o 
   5   7   1     1318.55     1348.85     89.54 o 
   6   7   1      441.10      408.65     44.54 o 
   7   7   1      129.66      160.48     29.02 o 
   8   7   1       42.55       47.29     49.83 o 
  -8   8   1       55.73      111.65     38.30 o 
  -7   8   1      205.84      230.33     37.35 o 
  -6   8   1      182.52      234.42     29.23 o 
  -5   8   1      255.66      202.81     36.82 o 
  -4   8   1      133.92      161.90     20.78 o 
  -3   8   1       46.44       67.44     13.34 o 
  -2   8   1       27.53       25.65     12.13 o 
  -1   8   1      801.13      759.14     25.66 o 
   0   8   1       19.90        6.07     12.94 o 
   1   8   1       44.67       49.47      6.03 o 
   2   8   1      298.76      289.75     17.25 o 
   3   8   1      338.73      349.50     29.34 o 
   4   8   1      582.82      684.90     37.41 o 
   5   8   1      332.86      354.81     28.19 o 
   6   8   1      124.87      129.71     24.78 o 
   7   8   1       84.04      108.37     26.79 o 
   8   8   1       63.13       57.69     37.70 o 
  -8   9   1       42.73       52.31     32.04 o 
  -7   9   1      322.81      380.35     80.42 o 
  -6   9   1      686.34      749.10     52.02 o 
  -5   9   1      466.33      507.45     42.78 o 
  -4   9   1      294.48      290.30     22.78 o 
  -3   9   1      507.28      488.75     20.70 o 
  -2   9   1     3820.12     3792.01    135.12 o 
  -1   9   1     3164.97     2761.40    112.95 o 
   0   9   1     1109.28     1035.63     73.55 o 
   1   9   1     2272.74     2158.66    116.04 o 
   2   9   1     2250.42     2058.15     80.85 o 
   3   9   1     1411.46     1399.84     59.86 o 
   4   9   1      342.89      339.54     33.45 o 
   5   9   1      434.32      564.35    100.52 o 
   6   9   1      496.77      572.08     40.32 o 
   7   9   1       89.05       50.51     33.61 o 
   8   9   1       41.02      119.41     51.69 o 
  -7  10   1      118.52      126.26     30.50 o 
  -6  10   1      135.26       96.91     19.61 o 
  -5  10   1       14.03       19.12     13.72 o 
  -4  10   1      157.24      142.78     22.74 o 
  -3  10   1      372.34      391.70     22.77 o 
  -2  10   1       24.06       21.14     10.50 o 
  -1  10   1        8.31       -3.09     23.48 o 
   0  10   1       12.32       -2.06     32.22 o 
   1  10   1       28.79       16.32      9.04 o 
   2  10   1      123.72       98.06     12.35 o 
   3  10   1      542.69      489.21     27.79 o 
   4  10   1       69.96       69.13     12.20 o 
   5  10   1       14.56       -1.17     13.37 o 
   6  10   1       37.52       27.90     15.74 o 
   7  10   1        6.82       60.18     26.08 o 
  -7  11   1       23.60       64.37     32.01 o 
  -6  11   1      110.47      108.98     17.17 o 
  -5  11   1      562.64      585.09     24.05 o 
  -4  11   1      576.50      575.22     23.90 o 
  -3  11   1      756.22      735.12     33.37 o 
  -2  11   1      465.13      394.95     23.46 o 
  -1  11   1      673.34      756.27     96.46 o 
   0  11   1      262.11      372.59     50.44 o 
   1  11   1       14.81       26.21     27.23 o 
   2  11   1      372.78      371.28     14.50 o 
   3  11   1      479.44      468.68     30.62 o 
   4  11   1      771.06      496.24     77.66 o 
   5  11   1      352.57      442.64     75.78 o 
   6  11   1      114.33      180.32     37.71 o 
   7  11   1      100.80      132.12     32.08 o 
  -7  12   1        1.93       39.43     16.19 o 
  -6  12   1        0.11        7.84     11.25 o 
  -5  12   1        1.34       26.87     10.24 o 
  -4  12   1        9.69       29.08      8.06 o 
  -3  12   1       31.76       33.11      8.08 o 
  -2  12   1      134.70      121.02      7.05 o 
  -1  12   1        2.94      -17.78     41.08 o 
   0  12   1      176.04      218.57     47.10 o 
   1  12   1      430.46      552.69     67.11 o 
   2  12   1      262.26      277.03     15.49 o 
   3  12   1       95.73       80.09      8.57 o 
   4  12   1        3.04       -0.97      9.74 o 
   5  12   1        0.05       16.27     10.96 o 
   6  12   1        0.70       -8.40     14.25 o 
  -6  13   1       76.21       44.93     15.01 o 
  -5  13   1       60.59       60.16     10.38 o 
  -4  13   1      181.86      155.86     24.73 o 
  -3  13   1      194.74      178.74     18.07 o 
  -2  13   1      449.76      618.18     56.07 o 
  -1  13   1       12.19       32.23     29.66 o 
   0  13   1      231.33      394.74     67.43 o 
   1  13   1       70.93       63.18     39.37 o 
   2  13   1       57.23       72.01     28.78 o 
   3  13   1      114.41      112.25     10.25 o 
   4  13   1       55.80       40.02      7.27 o 
   5  13   1       48.64       14.63     11.66 o 
   6  13   1       64.64       56.64     12.21 o 
  -5  14   1       18.64       -3.08     31.76 o 
  -4  14   1        8.40       18.81     15.88 o 
  -3  14   1       22.91       16.12     21.41 o 
  -2  14   1        0.05       88.15     82.36 o 
  -1  14   1        0.03      -12.50     30.14 o 
   0  14   1      111.47      144.67     40.59 o 
   1  14   1      165.99      220.94     43.54 o 
   2  14   1        7.08       11.70     28.59 o 
   3  14   1       29.31       11.88      9.47 o 
   4  14   1        6.92       15.43     12.49 o 
   5  14   1        2.40       -1.00     25.40 o 
  -5  15   1        3.73       26.48     41.90 o 
  -4  15   1        5.09       -3.35     32.39 o 
  -3  15   1        6.47        5.28     24.83 o 
  -2  15   1       15.16       63.51     35.70 o 
  -1  15   1        0.95      -16.43     44.91 o 
   0  15   1       14.19       46.18     35.33 o 
   1  15   1       32.52       30.47     38.87 o 
   2  15   1        2.21      -26.81     33.18 o 
   3  15   1        1.42       10.23     30.73 o 
   4  15   1        0.20      -23.09     35.39 o 
   5  15   1        7.84       39.47     33.95 o 
  -4  16   1        0.62        0.68     29.91 o 
  -3  16   1        2.72       41.45     31.40 o 
  -2  16   1       42.41       91.35     41.65 o 
  -1  16   1       79.65      173.30     57.11 o 
   0  16   1        4.90       50.68     38.10 o 
   1  16   1       48.34      107.42     58.39 o 
   2  16   1        0.06       54.10     62.05 o 
   3  16   1        0.56        8.26     37.72 o 
   4  16   1       35.22       38.63     44.89 o 
  -3  17   1       56.51       12.04     48.77 o 
  -2  17   1       38.40      106.11     55.92 o 
  -1  17   1       16.60       21.41     50.00 o 
   0  17   1       26.44       23.56     48.75 o 
   1  17   1       23.87       49.92     41.51 o 
   2  17   1       40.18       65.15     42.95 o 
  -6   0   2      678.73      897.48    173.19 o 
  -5   0   2     1422.50     1712.27    166.34 o 
  -4   0   2     5624.18     6411.12    691.89 o 
  -3   0   2     7035.16     7380.37    563.86 o 
  -2   0   2     4541.82     5445.45    458.23 o 
  -1   0   2    20027.34    20104.94   2133.50 o 
   1   0   2     2735.98     3332.26    141.38 o 
   2   0   2     8132.26    10211.25    884.28 o 
   3   0   2     2362.66     3146.98    245.98 o 
   4   0   2     4075.96     4283.94    341.56 o 
   5   0   2      553.74      563.05    110.67 o 
   6   0   2       64.87      100.73     96.89 o 
   7   0   2      231.02      221.91     60.94 o 
   8   0   2      174.49      440.30    108.10 o 
   9   0   2       45.65      -33.36     54.57 o 
  -6   1   2      434.75      499.18     85.70 o 
  -5   1   2      844.08     1051.51     97.05 o 
  -4   1   2      313.27      381.17     41.16 o 
  -3   1   2      514.15      698.19     47.28 o 
  -2   1   2     2923.18     3356.47    221.28 o 
  -1   1   2       28.20       40.16      4.46 o 
   1   1   2        0.63      -10.17     10.17 o 
   2   1   2      177.91      301.93     48.74 o 
   3   1   2       35.32       61.70     24.12 o 
   4   1   2      891.15      992.74     73.14 o 
   5   1   2     1016.11     1250.33    125.19 o 
   6   1   2      544.74      710.80     91.00 o 
   7   1   2      486.48      675.48     73.48 o 
   8   1   2      344.91      447.91     66.65 o 
   9   1   2      108.73      190.68     87.30 o 
  -6   2   2      562.09      724.66    142.58 o 
  -5   2   2     1587.82     1972.45    259.48 o 
  -4   2   2     3905.27     5527.85   1043.83 o 
  -3   2   2     7464.39     9059.71    500.16 o 
  -2   2   2    17659.57    20973.20   1578.30 o 
  -1   2   2      228.46      218.80      9.84 o 
   0   2   2    12193.82    12511.77    411.81 o 
   1   2   2    16107.46    19576.37   1183.02 o 
   2   2   2     5759.71     7416.30    391.33 o 
   3   2   2     5051.01     6480.06    327.56 o 
   4   2   2      688.76      887.61     79.13 o 
   5   2   2     1274.38     1414.16    120.91 o 
   6   2   2      823.90     1208.97    169.66 o 
   7   2   2      320.04      297.28     50.99 o 
   8   2   2      124.37      117.92     38.88 o 
   9   2   2       19.71       43.76     42.28 o 
  -6   3   2       52.09      100.20     70.47 o 
  -5   3   2      231.68      209.50     76.92 o 
  -4   3   2       17.83       89.26     32.42 o 
  -3   3   2        1.51       -1.42     14.51 o 
  -2   3   2     3650.74     4385.14    148.44 o 
  -1   3   2      358.94      370.37     17.10 o 
   0   3   2      310.82      301.90      8.89 o 
   1   3   2       70.31       71.92     14.96 o 
   2   3   2      329.84      429.01     32.64 o 
   3   3   2      260.07      203.78     26.18 o 
   4   3   2     1745.63     2027.67    119.45 o 
   5   3   2     1161.64     1349.11    126.29 o 
   6   3   2      330.98      690.64    165.48 o 
   7   3   2      119.30      127.87     39.85 o 
   8   3   2       73.62       13.53     51.28 o 
   9   3   2       42.24        1.83     49.16 o 
  -9   4   2       29.02        0.25     38.21 o 
  -6   4   2      211.86      304.95     60.62 o 
  -5   4   2      497.41      605.83     62.57 o 
  -4   4   2     2455.01     2680.86    182.51 o 
  -3   4   2     5067.84     5955.72    243.27 o 
  -2   4   2     2112.31     2342.14     84.38 o 
  -1   4   2     4065.19     3720.82    147.00 o 
   0   4   2     3307.02     3286.64    142.09 o 
   1   4   2     3789.28     3794.50    179.71 o 
   2   4   2     1113.39     1068.15     49.18 o 
   3   4   2      848.39      924.91     52.88 o 
   4   4   2     1633.20     1865.97    109.03 o 
   5   4   2      446.87      541.25     60.22 o 
   6   4   2      689.43      616.91     89.11 o 
   7   4   2      362.41      264.55     41.62 o 
   8   4   2       19.52       52.72     29.09 o 
   9   4   2        0.78      -36.82     37.70 o 
  -9   5   2        0.76      -21.89     72.49 o 
  -8   5   2       28.19      -24.42     37.95 o 
  -7   5   2       51.78       16.07     36.31 o 
  -6   5   2        2.27        7.37     29.60 o 
  -5   5   2      363.48      439.12     56.45 o 
  -4   5   2      331.29      340.45     52.31 o 
  -3   5   2      958.55     1331.67    174.55 o 
  -2   5   2      313.67      366.52     16.11 o 
  -1   5   2     1356.91     1319.82     45.30 o 
   0   5   2      707.73      669.68     30.04 o 
   1   5   2      260.38      280.05     18.93 o 
   2   5   2      149.43      172.01     17.47 o 
   3   5   2      207.27      248.50     24.39 o 
   4   5   2       14.57        9.70     21.30 o 
   5   5   2       36.68       -2.42     27.11 o 
   6   5   2      114.15      817.14    265.78 o 
   7   5   2        1.22       18.58     24.46 o 
   8   5   2       21.43       30.79     29.78 o 
  -8   6   2       65.38       29.73     39.35 o 
  -7   6   2       68.00       46.68     41.12 o 
  -6   6   2       30.96       53.38     26.40 o 
  -5   6   2      147.49      175.57     24.39 o 
  -4   6   2       13.94        3.31     16.94 o 
  -3   6   2      226.67      276.42     23.22 o 
  -2   6   2        3.31       13.52      8.92 o 
  -1   6   2      664.67      605.50     26.94 o 
   0   6   2     2017.67     2021.95     71.09 o 
   1   6   2      366.57      370.74     26.54 o 
   2   6   2       71.60       62.75     10.15 o 
   3   6   2      716.27      894.32     85.33 o 
   4   6   2      281.89      292.74     38.87 o 
   5   6   2       44.93       47.41     26.86 o 
   6   6   2       36.96       25.22     22.68 o 
   7   6   2       10.68       14.44     23.10 o 
   8   6   2       15.63        5.20     28.10 o 
  -8   7   2       22.40       60.47     41.75 o 
  -7   7   2       52.92       64.52     40.48 o 
  -6   7   2       39.91       33.30     28.47 o 
  -5   7   2      290.41      407.46     53.50 o 
  -4   7   2        0.09        9.73     16.50 o 
  -3   7   2      143.52      145.52     19.69 o 
  -2   7   2        5.17       11.67      8.93 o 
  -1   7   2       14.93       14.53      5.98 o 
   0   7   2        3.03       -1.29     10.36 o 
   1   7   2      941.99      854.66     22.56 o 
   2   7   2      179.72      244.89     24.87 o 
   3   7   2     1804.36     2035.24     79.37 o 
   4   7   2      129.34      284.07     84.14 o 
   5   7   2        0.78       -2.09     23.17 o 
   6   7   2        3.51        3.43     21.94 o 
   7   7   2       24.75       72.30     24.19 o 
   8   7   2       21.19       20.08     23.57 o 
  -8   8   2        1.51       57.31     51.47 o 
  -7   8   2       76.58       37.96     34.28 o 
  -6   8   2      179.91      128.19     24.90 o 
  -5   8   2       14.77       12.31     20.19 o 
  -4   8   2      197.98      243.28     28.06 o 
  -3   8   2      571.66      604.67     40.35 o 
  -2   8   2      142.88      163.15     12.87 o 
  -1   8   2        7.55       -0.33      8.99 o 
   0   8   2       11.66        6.82      4.42 o 
   1   8   2       50.35       53.12      4.83 o 
   2   8   2       87.63       94.32     12.42 o 
   3   8   2      233.34      267.81     22.38 o 
   4   8   2       30.42       48.88     16.87 o 
   5   8   2       18.57        8.00     20.52 o 
   6   8   2       36.27       51.28     20.78 o 
   7   8   2        0.65      -16.12     22.78 o 
   8   8   2       25.75       44.47     30.15 o 
  -8   9   2       20.35       53.10     44.45 o 
  -7   9   2      108.17      110.04     36.65 o 
  -6   9   2       69.27       53.38     34.09 o 
  -5   9   2      169.99      198.72     23.43 o 
  -4   9   2        1.05        8.28     15.53 o 
  -3   9   2        0.43        5.46     13.61 o 
  -2   9   2      241.04      331.55     44.32 o 
  -1   9   2        2.32        2.20      6.99 o 
   0   9   2      157.21      152.95     11.72 o 
   1   9   2      220.54      228.66     13.19 o 
   2   9   2        8.93        2.97      9.41 o 
   3   9   2        2.80       -0.85     13.07 o 
   4   9   2       66.86       72.18     15.54 o 
   5   9   2      186.58      193.26     22.49 o 
   6   9   2       15.90       16.32     17.63 o 
   7   9   2        0.78       34.96     19.49 o 
   8   9   2        1.57       34.28     50.98 o 
  -7  10   2       27.53       48.30     21.22 o 
  -6  10   2        0.31      -15.94     17.46 o 
  -5  10   2       61.00       65.48     18.72 o 
  -4  10   2       53.33       32.45     15.77 o 
  -3  10   2       87.06       79.56     15.58 o 
  -2  10   2      830.66      779.51     22.73 o 
  -1  10   2      282.10      266.34     13.68 o 
   0  10   2     1173.40     1059.03     86.43 o 
   1  10   2     1876.30     1643.83     92.03 o 
   2  10   2      499.67      530.38     36.67 o 
   3  10   2       40.36       29.88     10.95 o 
   4  10   2       67.40       69.17     13.37 o 
   5  10   2        5.08       13.33     13.59 o 
   6  10   2       35.82       23.03     16.12 o 
   7  10   2       18.77       17.86     32.04 o 
  -7  11   2       28.52       26.65     15.72 o 
  -6  11   2       94.79       82.91     15.44 o 
  -5  11   2      135.87      217.47     33.13 o 
  -4  11   2      318.33      328.60     24.73 o 
  -3  11   2       37.47       20.92     10.73 o 
  -2  11   2       27.66       28.62      6.08 o 
  -1  11   2        1.16      -21.73     30.47 o 
   0  11   2      275.49      350.34     48.92 o 
   1  11   2      246.55      216.59     38.71 o 
   2  11   2        5.89        4.80      6.84 o 
   3  11   2       12.76        0.04     13.52 o 
   4  11   2       50.63       53.01     12.69 o 
   5  11   2      225.22      299.95     50.83 o 
   6  11   2      133.14      108.46     19.94 o 
   7  11   2       25.09       49.36     19.35 o 
  -7  12   2        2.37       72.49     22.23 o 
  -6  12   2       45.57       30.33     13.37 o 
  -5  12   2      157.91      106.05     15.98 o 
  -4  12   2      434.59      373.21     46.91 o 
  -3  12   2      290.83      253.04     25.33 o 
  -2  12   2      100.13       97.14     15.34 o 
  -1  12   2     1899.51     2184.28    266.97 o 
   0  12   2     1512.07     1863.75    177.46 o 
   1  12   2      456.88      533.15     48.69 o 
   2  12   2      305.07      276.45     14.56 o 
   3  12   2      158.94      166.78     15.72 o 
   4  12   2      293.51      269.07     46.77 o 
   5  12   2       59.61       19.04     18.43 o 
   6  12   2       23.57       12.50     14.17 o 
  -6  13   2       23.22       37.62     12.40 o 
  -5  13   2       30.22       23.59     17.68 o 
  -4  13   2       26.23       26.32     12.40 o 
  -3  13   2      104.51       76.09     18.82 o 
  -2  13   2       96.35      114.78     35.32 o 
  -1  13   2        4.87       24.25     35.35 o 
   0  13   2       29.61       29.07     37.83 o 
   1  13   2        2.48      -17.87     29.34 o 
   2  13   2       70.02       69.09     11.17 o 
   3  13   2      107.98       98.30     15.74 o 
   4  13   2      117.34      112.01      8.90 o 
   5  13   2       50.97       58.41     20.43 o 
   6  13   2       22.28       19.39     13.92 o 
  -5  14   2       31.25       25.74     24.15 o 
  -4  14   2      102.06       72.37     30.54 o 
  -3  14   2      338.56      318.89     41.67 o 
  -2  14   2      682.98      925.14    107.72 o 
  -1  14   2      186.76      291.88     46.74 o 
   0  14   2      219.56      412.74    108.86 o 
   1  14   2      142.30      191.97     40.75 o 
   2  14   2       86.19      106.02     29.14 o 
   3  14   2      237.79      274.60     23.09 o 
   4  14   2      193.10      185.71     23.02 o 
   5  14   2      162.85       88.14     53.89 o 
  -5  15   2       42.55       25.55     39.08 o 
  -4  15   2        3.42       28.22     32.85 o 
  -3  15   2        0.16       -9.07     45.87 o 
  -2  15   2       69.98       69.07     63.69 o 
  -1  15   2       44.79       63.38     35.41 o 
   0  15   2        2.80       24.93     42.65 o 
   1  15   2       11.00       16.40     36.43 o 
   2  15   2        0.33      -13.40     32.19 o 
   3  15   2        4.25       16.43     25.49 o 
   4  15   2       37.65       45.34     36.03 o 
  -4  16   2       49.88        9.13     42.12 o 
  -3  16   2       89.50      111.01     46.15 o 
  -2  16   2       37.82       64.66     37.44 o 
  -1  16   2      173.57      275.19     52.15 o 
   0  16   2      206.37      288.99     66.06 o 
   1  16   2      209.62      429.08     82.42 o 
   2  16   2      197.67      269.09     73.11 o 
   3  16   2       99.86      143.60     40.83 o 
   4  16   2      104.86      142.11     55.27 o 
  -3  17   2        4.07       -2.03     48.16 o 
  -2  17   2        9.91       58.79     42.83 o 
  -1  17   2       10.91       35.82     72.09 o 
   0  17   2        8.99       18.78     39.65 o 
   1  17   2        0.07       31.66     40.49 o 
   2  17   2        0.04      -19.94     37.94 o 
  -6   1   3      194.73      294.63     68.88 o 
  -5   1   3       90.71      169.86     52.93 o 
  -4   1   3       14.41       28.30     23.35 o 
  -3   1   3      875.33     1093.80     53.32 o 
  -2   1   3      650.37      702.01     44.01 o 
  -1   1   3    10357.32     9774.77    346.96 o 
   0   1   3      526.95      529.09      9.64 o 
   1   1   3     7646.23    10221.10    547.78 o 
   2   1   3     1635.21     2018.18    109.93 o 
   3   1   3     1006.01     1322.69     80.88 o 
   4   1   3       73.35       71.78     29.34 o 
   5   1   3       18.90      -25.65     33.58 o 
   6   1   3       84.78       64.85     40.05 o 
   7   1   3       11.64      -29.60     35.23 o 
   8   1   3        7.26       -9.99     54.07 o 
   9   1   3        0.39      -67.98     67.98 o 
  -6   2   3        4.24      -20.87     61.74 o 
  -5   2   3      179.06      257.19     58.15 o 
  -4   2   3     3497.57     4789.84    411.02 o 
  -3   2   3       32.28       29.09     14.99 o 
  -2   2   3      265.34      351.82     30.42 o 
  -1   2   3       32.84       33.64      6.29 o 
   0   2   3      210.99      218.53      7.00 o 
   1   2   3     6469.69     8155.15    325.34 o 
   2   2   3      296.57      280.83     31.29 o 
   3   2   3     1015.82     1310.94     72.87 o 
   4   2   3      122.39       98.00     43.20 o 
   5   2   3      292.50      496.52    132.27 o 
   6   2   3      157.40      120.23     43.15 o 
   7   2   3       65.28       85.98     43.82 o 
   8   2   3       41.05       35.70     52.75 o 
   9   2   3        2.81      122.23     63.74 o 
  -6   3   3      124.56      180.53     78.44 o 
  -5   3   3      465.39      617.68     84.10 o 
  -4   3   3       68.05      120.43     39.50 o 
  -3   3   3     3050.75     3303.78    166.72 o 
  -2   3   3    17529.94    20486.98   1337.33 o 
  -1   3   3     1234.94     1133.11     30.05 o 
   0   3   3     4185.15     4270.76    141.51 o 
   1   3   3     7795.58     9613.96    402.11 o 
   2   3   3    10289.25    13152.01    718.94 o 
   3   3   3     1905.81     2264.57    117.32 o 
   4   3   3        6.11        7.88     27.22 o 
   5   3   3      236.83      185.25     47.00 o 
   6   3   3      258.11      226.34     46.32 o 
   7   3   3       74.62       24.85     34.91 o 
   8   3   3       19.43       44.61     39.67 o 
   9   3   3        3.50       -4.36     36.11 o 
  -9   4   3       96.20       33.53     38.59 o 
  -6   4   3      135.90      144.98     68.95 o 
  -5   4   3      120.54       47.89     81.47 o 
  -4   4   3      429.78      413.40     75.34 o 
  -3   4   3      338.91      460.33     44.00 o 
  -2   4   3     1611.69     1778.44     74.27 o 
  -1   4   3     1376.61     1246.01     98.72 o 
   0   4   3      803.14      692.92     45.67 o 
   1   4   3      768.74      862.88     37.69 o 
   2   4   3      671.39      783.85     33.31 o 
   3   4   3     1890.17     2353.63     95.47 o 
   4   4   3     2124.22     2584.77    137.87 o 
   5   4   3      961.95     1080.55     91.85 o 
   6   4   3      374.99      720.42    140.75 o 
   7   4   3      134.13       49.28     53.49 o 
   8   4   3       17.18       14.56     41.60 o 
  -9   5   3       23.73       21.76     68.44 o 
  -8   5   3       38.02      -10.25     34.03 o 
  -7   5   3       17.32        3.92     33.91 o 
  -6   5   3        3.05       25.32     29.52 o 
  -5   5   3       29.29       20.82     22.17 o 
  -4   5   3     3852.97     4447.84    239.64 o 
  -3   5   3     9672.87    10993.02    515.73 o 
  -2   5   3     9059.01     9983.39    361.35 o 
  -1   5   3     8068.40     7902.12    276.01 o 
   0   5   3     5534.83     5469.56    147.30 o 
   1   5   3     6282.04     6478.50    202.90 o 
   2   5   3     2405.08     2467.58    106.77 o 
   3   5   3      950.31     1042.97     55.09 o 
   4   5   3     1129.95     1230.32     73.87 o 
   5   5   3      781.92      859.52     80.61 o 
   6   5   3      554.95      645.04     54.96 o 
   7   5   3      221.11      171.46     33.89 o 
   8   5   3       12.88      -20.30     29.55 o 
  -8   6   3      177.27      162.19     48.45 o 
  -7   6   3      739.40      748.32     89.32 o 
  -6   6   3      464.29      576.24     50.47 o 
  -5   6   3      113.01      107.41     29.95 o 
  -4   6   3      141.62      158.53     20.97 o 
  -3   6   3      397.70      407.83     32.56 o 
  -2   6   3      462.16      467.13     19.82 o 
  -1   6   3      264.28      282.26     13.95 o 
   0   6   3      298.52      285.55      6.05 o 
   1   6   3     1056.08     1125.93     49.58 o 
   2   6   3      378.59      345.74     18.97 o 
   3   6   3     1185.17     1318.98     58.29 o 
   4   6   3     1058.69     1277.73     79.92 o 
   5   6   3      979.12     1121.61     87.23 o 
   6   6   3      543.48      538.02     48.42 o 
   7   6   3       50.19       44.66     23.80 o 
   8   6   3       44.93       -0.26     36.42 o 
  -8   7   3       68.42       69.08     40.48 o 
  -7   7   3       99.04       74.39     40.10 o 
  -6   7   3       76.03      102.16     24.94 o 
  -5   7   3      101.23      128.00     26.36 o 
  -4   7   3     1641.62     2028.11    118.80 o 
  -3   7   3     4901.51     5134.96    202.54 o 
  -2   7   3     7432.83     7441.31    258.99 o 
  -1   7   3     8461.06     7148.46    375.49 o 
   0   7   3     5819.26     5123.45    198.33 o 
   1   7   3     5754.18     5508.50    149.82 o 
   2   7   3     4134.76     4333.62    205.18 o 
   3   7   3     1265.75     1346.20     54.49 o 
   4   7   3      860.63      932.96     53.25 o 
   5   7   3      874.97      943.59     69.19 o 
   6   7   3      535.09      580.05     45.03 o 
   7   7   3      141.74      112.80     40.69 o 
   8   7   3       27.13       86.47     33.17 o 
  -8   8   3       74.60       64.90     40.10 o 
  -7   8   3      171.75      163.07     45.80 o 
  -6   8   3      544.06      484.54     69.96 o 
  -5   8   3      606.33      656.01     44.66 o 
  -4   8   3       33.98       22.85     22.92 o 
  -3   8   3      154.78      154.02     17.44 o 
  -2   8   3       43.28       36.12      7.62 o 
  -1   8   3       17.86       11.32      7.91 o 
   0   8   3        0.09       -4.19     13.67 o 
   1   8   3      387.74      384.09     12.68 o 
   2   8   3        1.09        2.74     10.42 o 
   3   8   3       24.55       27.22     16.29 o 
   4   8   3      329.44      334.15     26.56 o 
   5   8   3      165.46      170.59     27.19 o 
   6   8   3      243.43      288.36     28.82 o 
   7   8   3      321.32      302.69     30.80 o 
   8   8   3       35.81       19.24     28.45 o 
  -8   9   3        4.77       -5.28     31.66 o 
  -7   9   3       78.85       63.34     27.51 o 
  -6   9   3      308.00      327.01     32.80 o 
  -5   9   3      275.81      276.46     26.30 o 
  -4   9   3       16.60       32.41     15.58 o 
  -3   9   3     1436.29     1467.84     48.00 o 
  -2   9   3     4666.14     4711.13    172.74 o 
  -1   9   3     1969.11     1861.19     53.71 o 
   0   9   3     1312.35     1208.17     55.11 o 
   1   9   3     2576.83     2342.74     69.51 o 
   2   9   3     3355.60     3476.07    119.69 o 
   3   9   3     1062.13     1114.15     48.03 o 
   4   9   3      366.54      349.30     26.76 o 
   5   9   3      362.85      337.52     26.04 o 
   6   9   3       77.27       71.79     22.00 o 
   7   9   3       26.63       55.71     40.01 o 
  -7  10   3       50.79       18.92     17.95 o 
  -6  10   3       12.54       -6.81     13.97 o 
  -5  10   3        0.61        5.45     15.24 o 
  -4  10   3      138.93      129.18     18.07 o 
  -3  10   3       30.44        8.99     15.12 o 
  -2  10   3       12.56        7.74      8.49 o 
  -1  10   3        0.25        0.50     11.87 o 
   0  10   3       65.27       46.62     10.07 o 
   1  10   3        8.84        3.58     12.56 o 
   2  10   3      373.09      396.22     18.35 o 
   3  10   3      245.27      252.98     19.20 o 
   4  10   3        0.82        2.03     12.19 o 
   5  10   3       28.90       36.42     15.86 o 
   6  10   3      133.64       96.63     18.13 o 
   7  10   3       53.99      -19.31     19.31 o 
  -7  11   3        2.02       31.13     23.06 o 
  -6  11   3       63.60       76.13     16.90 o 
  -5  11   3      267.94      300.93     20.10 o 
  -4  11   3      336.86      452.97     37.32 o 
  -3  11   3       62.35       57.70      9.83 o 
  -2  11   3      534.03      497.69     25.23 o 
  -1  11   3     2035.35     2077.82     55.79 o 
   0  11   3     1211.94     1094.47     67.85 o 
   1  11   3      582.34      500.99     76.20 o 
   2  11   3      113.44      111.53     12.68 o 
   3  11   3      333.41      317.59     14.04 o 
   4  11   3      281.41      266.22     19.20 o 
   5  11   3       99.18       82.64     14.13 o 
   6  11   3       82.41       69.14     17.06 o 
   7  11   3        3.61       38.25     25.53 o 
  -7  12   3        5.30       17.21     12.80 o 
  -6  12   3        2.30       -1.05     13.77 o 
  -5  12   3        1.30       12.06     12.78 o 
  -4  12   3        5.54       15.34     10.23 o 
  -3  12   3        4.14        6.59      9.79 o 
  -2  12   3       15.05       22.95      9.75 o 
  -1  12   3       15.36       11.44      6.87 o 
   0  12   3       90.49       95.68     61.35 o 
   1  12   3       47.55       37.74     12.16 o 
   2  12   3       25.43        8.30     10.03 o 
   3  12   3       32.90       24.65      6.39 o 
   4  12   3       14.62        6.79      9.34 o 
   5  12   3       19.96       33.46     10.39 o 
   6  12   3        2.31       -2.84     11.69 o 
  -6  13   3        6.47       13.24     12.86 o 
  -5  13   3       25.12       28.05     17.19 o 
  -4  13   3        4.43        6.31      6.70 o 
  -3  13   3       61.19       47.95     13.19 o 
  -2  13   3       82.61       40.85     20.79 o 
  -1  13   3       79.86       95.77     48.71 o 
   0  13   3      698.40      899.75     81.53 o 
   1  13   3      289.40      304.83     55.76 o 
   2  13   3       70.22       64.62     13.40 o 
   3  13   3       15.86        6.60      8.63 o 
   4  13   3       23.19       18.28      7.66 o 
   5  13   3       60.96       43.17      9.22 o 
   6  13   3       20.33       26.42     14.25 o 
  -5  14   3        2.07       12.83     25.35 o 
  -4  14   3       11.58       19.43     22.79 o 
  -3  14   3        1.72        7.82     19.80 o 
  -2  14   3        0.57        5.29     38.21 o 
  -1  14   3       18.75       38.55     37.93 o 
   0  14   3       44.88       86.81     36.01 o 
   1  14   3        4.27       -1.12     49.83 o 
   2  14   3       16.40       12.43      9.73 o 
   3  14   3        6.40        1.05     10.43 o 
   4  14   3        1.76       -5.59     18.07 o 
   5  14   3        5.59       13.26     13.79 o 
  -5  15   3        1.01       -0.31     27.89 o 
  -4  15   3        0.21      -38.55     38.55 o 
  -3  15   3       16.83       21.21     27.85 o 
  -2  15   3       54.12      116.93     66.26 o 
  -1  15   3        0.03       25.81     32.52 o 
   0  15   3        3.67      -22.90     41.86 o 
   1  15   3       41.11       65.74     33.64 o 
   2  15   3       41.38       42.53     28.13 o 
   3  15   3        2.04       -2.46     23.49 o 
   4  15   3        0.30      -26.29     28.32 o 
  -4  16   3        0.31       -0.88     31.77 o 
  -3  16   3        1.40      -24.49     38.46 o 
  -2  16   3       44.27       69.96     36.72 o 
  -1  16   3       67.81      132.85     42.45 o 
   0  16   3       13.97       64.36     46.61 o 
   1  16   3        1.49       42.85     46.95 o 
   2  16   3        0.98       60.30     39.94 o 
   3  16   3        6.30       34.10     30.58 o 
  -3  17   3       18.67       82.87     66.80 o 
  -2  17   3        0.69        6.67     44.09 o 
  -1  17   3       15.40       -1.43     49.15 o 
   0  17   3       20.70       27.02     40.12 o 
   1  17   3       20.42       31.85     39.67 o 
   2  17   3        1.16        3.30     41.30 o 
  -5   0   4     1653.58     1749.66    234.30 o 
  -4   0   4     9604.62     9706.29    976.10 o 
  -3   0   4     7136.51     8646.19    657.84 o 
  -2   0   4     7428.05     7378.91   1174.73 o 
  -1   0   4     1498.74     1042.71     47.82 o 
   0   0   4      678.17      660.86     23.62 o 
   1   0   4     5443.41     6628.92    641.45 o 
   2   0   4     7419.55     9462.96    810.62 o 
   3   0   4    11344.72    14439.25   1869.28 o 
   4   0   4     4935.00     6070.02    549.48 o 
   5   0   4      952.38     1106.94    145.59 o 
   6   0   4      378.38      319.88     73.35 o 
   7   0   4      715.36      699.88    101.73 o 
   8   0   4      241.10      141.79     75.06 o 
   9   0   4        1.89      -80.15     80.15 o 
  -5   1   4      927.06     1092.94    161.30 o 
  -4   1   4      646.33      751.38     53.57 o 
  -3   1   4      319.22      353.73     26.15 o 
  -2   1   4     4655.87     5224.98    223.46 o 
  -1   1   4     3974.31     3718.12    109.68 o 
   0   1   4    10645.65    11397.45    378.79 o 
   1   1   4    22021.08    28191.77   2644.09 o 
   2   1   4      896.71     1113.03     84.43 o 
   3   1   4       40.94       41.47     22.75 o 
   4   1   4      334.64      408.56     79.21 o 
   5   1   4      385.29      357.95     58.64 o 
   6   1   4      253.99      255.50     52.55 o 
   7   1   4       87.78       72.76     36.90 o 
   8   1   4       66.63      101.36     42.70 o 
   9   1   4       76.84       82.67     46.99 o 
  -5   2   4     1104.58     1330.57     92.53 o 
  -4   2   4     1986.52     2493.97    147.01 o 
  -3   2   4    11033.35    13137.02    748.34 o 
  -2   2   4     7394.30     7479.79    361.98 o 
  -1   2   4     2614.76     2487.40     68.51 o 
   0   2   4       26.96       66.59     14.94 o 
   1   2   4      122.51      167.37     23.93 o 
   2   2   4     3084.03     3348.03    184.03 o 
   3   2   4     3726.82     4378.75    224.05 o 
   4   2   4     3910.59     4720.30    349.10 o 
   5   2   4     1477.33     1396.55    115.59 o 
   6   2   4      877.43      831.05     79.83 o 
   7   2   4      507.91      430.32     66.40 o 
   8   2   4      101.39       84.74     46.90 o 
   9   2   4        6.17       93.99     64.19 o 
  -6   3   4      288.68      390.93    133.09 o 
  -5   3   4      130.09      185.06     35.13 o 
  -4   3   4        0.93       17.86     27.13 o 
  -3   3   4      634.09      724.11     65.71 o 
  -2   3   4       55.12       65.43     11.57 o 
  -1   3   4     1325.49     1241.67     43.85 o 
   0   3   4     1313.59     1242.49     38.53 o 
   1   3   4      188.71      199.29     20.80 o 
   2   3   4      331.38      438.66     26.59 o 
   3   3   4     2147.19     2777.01    148.34 o 
   4   3   4     1376.15     1588.84    109.87 o 
   5   3   4      210.72      240.63     50.22 o 
   6   3   4        9.97       16.65     32.34 o 
   7   3   4        9.53       36.59     30.72 o 
   8   3   4       26.03       -0.84     33.51 o 
  -9   4   4       44.30        4.81     33.91 o 
  -8   4   4      103.11       45.67     34.03 o 
  -5   4   4     1971.68     1829.62    342.40 o 
  -4   4   4     3430.08     3764.24    169.07 o 
  -3   4   4      632.57      660.54     29.45 o 
  -2   4   4      996.91      908.55     27.11 o 
  -1   4   4     3887.84     3984.94    135.36 o 
   0   4   4     4338.43     4535.29    119.72 o 
   1   4   4       16.08        3.87     11.39 o 
   2   4   4       19.68       23.79     15.15 o 
   3   4   4     3085.60     3416.95    150.29 o 
   4   4   4     1392.18     1508.63     96.43 o 
   5   4   4     1205.60     1171.37    115.67 o 
   6   4   4      691.59      649.48     62.52 o 
   7   4   4       95.86       41.01     26.69 o 
   8   4   4       18.05       52.87     31.43 o 
  -9   5   4        5.69       -2.02     61.23 o 
  -8   5   4       28.11       14.80     32.39 o 
  -7   5   4      169.91      126.26     41.24 o 
  -6   5   4      137.24      100.07     73.00 o 
  -5   5   4       14.77       -0.31     25.88 o 
  -4   5   4     1177.57     1264.94     64.49 o 
  -3   5   4       60.58       65.02     13.29 o 
  -2   5   4      108.19      108.09     10.17 o 
  -1   5   4     2403.99     2481.68     66.71 o 
   0   5   4        4.31       -4.15      7.73 o 
   1   5   4      183.95      140.99     12.00 o 
   2   5   4     2487.82     3205.57    149.75 o 
   3   5   4      672.67      845.33     66.58 o 
   4   5   4      121.00      124.10     29.39 o 
   5   5   4      148.08      140.28     33.32 o 
   6   5   4        0.68      -16.81     22.99 o 
   7   5   4       10.65      -30.66     30.66 o 
   8   5   4       89.28       63.27     40.32 o 
  -8   6   4       29.13      -14.55     34.16 o 
  -7   6   4       92.04       71.23     39.72 o 
  -6   6   4      387.49      399.78    111.58 o 
  -5   6   4     1239.62     1399.83    107.23 o 
  -4   6   4      762.76      835.53     42.91 o 
  -3   6   4       53.29       45.22     13.56 o 
  -2   6   4      391.06      420.33     22.93 o 
  -1   6   4        1.67        9.86      7.16 o 
   0   6   4     1816.76     1649.03     65.56 o 
   1   6   4     1088.34     1008.91     39.19 o 
   2   6   4      684.38      827.29     47.18 o 
   3   6   4      607.94      676.24     41.86 o 
   4   6   4      291.67      326.88     35.21 o 
   5   6   4      119.43      195.50     57.67 o 
   6   6   4       17.89       71.76     27.97 o 
   7   6   4        1.93       -8.46     29.29 o 
   8   6   4       19.05       20.78     33.44 o 
  -8   7   4        9.91      -23.15     35.04 o 
  -7   7   4      132.22      116.48     46.81 o 
  -6   7   4      310.71      327.50     47.74 o 
  -5   7   4      387.87      389.72     34.91 o 
  -4   7   4      124.07      142.38     22.84 o 
  -3   7   4       88.99       73.00     16.72 o 
  -2   7   4      370.62      357.91     17.10 o 
  -1   7   4       98.71       92.69      8.26 o 
   0   7   4      846.16      810.81     29.35 o 
   1   7   4     2198.73     2152.70     67.41 o 
   2   7   4       59.90       64.20     11.28 o 
   3   7   4       37.45       26.22     19.74 o 
   4   7   4        2.07       92.77     51.29 o 
   5   7   4       65.91       13.32     23.96 o 
   6   7   4        0.02        8.44     23.28 o 
   7   7   4        5.32      -24.39     30.41 o 
   8   7   4        6.49      -34.17     37.22 o 
  -8   8   4        0.51      -23.15     34.79 o 
  -7   8   4       47.81       -6.45     32.13 o 
  -6   8   4       38.02       74.22     38.17 o 
  -5   8   4       60.64       73.15     22.15 o 
  -4   8   4       39.22        9.85     17.10 o 
  -3   8   4       62.37       64.97     11.59 o 
  -2   8   4       54.40       48.43      8.30 o 
  -1   8   4      528.44      468.70     20.72 o 
   0   8   4      108.88      126.76     18.38 o 
   1   8   4       78.73       92.22     10.94 o 
   2   8   4        1.24       -0.91     10.76 o 
   3   8   4      300.97      293.82     29.30 o 
   4   8   4       12.38       -9.24     17.76 o 
   5   8   4       18.35        5.93     18.85 o 
   6   8   4        4.43       -9.01     19.60 o 
   7   8   4       17.09      -19.02     21.66 o 
   8   8   4        0.34        6.43     30.34 o 
  -8   9   4       18.48       98.30     76.03 o 
  -7   9   4        4.59        9.76     23.77 o 
  -6   9   4       21.78       28.92     17.52 o 
  -5   9   4       13.68        9.24     17.03 o 
  -4   9   4        0.74       -0.66     16.83 o 
  -3   9   4      315.09      544.32     83.31 o 
  -2   9   4       24.46       25.45      9.35 o 
  -1   9   4       50.47       48.46     11.58 o 
   0   9   4        6.20        5.44     17.26 o 
   1   9   4        9.44        9.05      5.44 o 
   2   9   4       25.25       36.63     11.55 o 
   3   9   4      140.74      142.01     18.61 o 
   4   9   4      118.68      118.00     18.30 o 
   5   9   4       46.55       54.52     22.85 o 
   6   9   4       40.71       59.99     17.54 o 
   7   9   4       36.69       34.38     22.39 o 
  -7  10   4       41.41       41.21     19.12 o 
  -6  10   4      114.75       92.35     18.17 o 
  -5  10   4       75.61       94.13     15.62 o 
  -4  10   4       15.16       26.66     12.28 o 
  -3  10   4      433.66      423.57     17.42 o 
  -2  10   4      144.19      107.93     10.52 o 
  -1  10   4       48.16       28.21     14.38 o 
   0  10   4      314.23      255.03     35.61 o 
   1  10   4      344.05      343.38     20.90 o 
   2  10   4      419.60      388.47     17.72 o 
   3  10   4      378.96      370.99     49.50 o 
   4  10   4      459.86      394.18     20.92 o 
   5  10   4       73.05       53.65     16.20 o 
   6  10   4        0.25       19.08     27.38 o 
   7  10   4        0.12      -11.91     45.77 o 
  -7  11   4       22.22        9.30     15.46 o 
  -6  11   4       73.59       63.61     16.28 o 
  -5  11   4      213.67      226.28     20.24 o 
  -4  11   4       49.98       51.99     10.82 o 
  -3  11   4       38.74       43.42      7.01 o 
  -2  11   4      387.52      357.65     23.44 o 
  -1  11   4      453.33      428.03     21.78 o 
   0  11   4       15.13       12.46     10.25 o 
   1  11   4       36.58       24.76     12.33 o 
   2  11   4      114.68      106.16      9.05 o 
   3  11   4       69.05       60.40     10.02 o 
   4  11   4       69.51       57.06     11.18 o 
   5  11   4      131.17      106.67     16.90 o 
   6  11   4       22.80       -4.03     12.44 o 
   7  11   4        7.87       28.04     37.61 o 
  -7  12   4       17.58      -15.48     25.46 o 
  -6  12   4       38.52       41.52     13.69 o 
  -5  12   4       94.20      100.12     20.51 o 
  -4  12   4      410.30      460.32     28.12 o 
  -3  12   4      198.74      239.33     13.36 o 
  -2  12   4      452.16      486.83     20.27 o 
  -1  12   4      402.80      408.15     14.53 o 
   0  12   4      158.48      135.50     19.23 o 
   1  12   4      346.96      291.06     34.65 o 
   2  12   4      348.35      319.36     28.65 o 
   3  12   4      491.56      420.26     17.74 o 
   4  12   4      243.06      245.98     17.50 o 
   5  12   4      107.11      101.79     15.02 o 
   6  12   4       37.14       32.02     14.62 o 
  -6  13   4       35.78       48.60     28.42 o 
  -5  13   4       25.21       39.91     12.85 o 
  -4  13   4        4.90       -0.68     10.41 o 
  -3  13   4       30.28       25.53     13.67 o 
  -2  13   4       30.93       30.70      7.90 o 
  -1  13   4      138.47       82.96     27.09 o 
   0  13   4        3.89      -13.95     29.21 o 
   1  13   4      211.95      180.63     28.71 o 
   2  13   4      120.97       54.23     32.80 o 
   3  13   4       58.71       39.50     11.41 o 
   4  13   4      115.34       99.69     13.95 o 
   5  13   4       64.46       60.11     14.08 o 
   6  13   4       63.88       74.93     23.41 o 
  -5  14   4      118.03      123.05     33.56 o 
  -4  14   4      230.24      240.86     29.70 o 
  -3  14   4      540.27      641.22     44.39 o 
  -2  14   4      342.74      316.88     88.84 o 
  -1  14   4      225.53      292.34     47.39 o 
   0  14   4      227.76      351.86     67.81 o 
   1  14   4      324.35      387.52     67.78 o 
   2  14   4      496.11      447.79     79.01 o 
   3  14   4      197.86      139.37     44.27 o 
   4  14   4      116.30      128.64     34.92 o 
   5  14   4       54.91       29.13     18.80 o 
  -5  15   4       18.81       32.29     90.65 o 
  -4  15   4        9.15        3.66     48.71 o 
  -3  15   4       25.58       17.99     33.05 o 
  -2  15   4       31.21       48.26     39.86 o 
  -1  15   4        2.72       -6.05     48.39 o 
   0  15   4       52.35       87.27     65.17 o 
   1  15   4       95.10      122.44     36.72 o 
   2  15   4       60.42       61.59     31.16 o 
   3  15   4       58.65       78.08     33.98 o 
   4  15   4       32.40       13.97     26.84 o 
  -4  16   4      149.49      208.35     45.18 o 
  -3  16   4       42.62       79.89     65.34 o 
  -2  16   4       44.29       54.59     36.67 o 
  -1  16   4      150.06      237.18     58.21 o 
   0  16   4      173.29      259.77     51.01 o 
   1  16   4      126.75      169.76     57.54 o 
   2  16   4       60.52       47.96     45.73 o 
   3  16   4       92.66      116.82     35.71 o 
  -2  17   4        0.04        0.47     37.42 o 
  -1  17   4       14.30      -39.09     53.94 o 
   0  17   4        2.13       17.76     39.19 o 
   1  17   4        2.11       21.83     38.14 o 
   2  17   4       23.69       17.08     41.69 o 
  -6   1   5      105.10      149.27     52.27 o 
  -5   1   5      101.06       91.83     42.11 o 
  -4   1   5       58.39       57.38     28.87 o 
  -3   1   5       95.88       81.96     17.42 o 
  -2   1   5     1080.89      980.81     54.42 o 
  -1   1   5        2.88        9.61      9.11 o 
   0   1   5       53.08       65.04     11.22 o 
   1   1   5     3521.59     3933.79    236.69 o 
   2   1   5        5.63        1.74     17.34 o 
   3   1   5      712.49      726.62     65.39 o 
   4   1   5      169.15      208.92     45.80 o 
   5   1   5       85.20       86.94     49.74 o 
   6   1   5       18.74       30.08     36.65 o 
   7   1   5        1.20       69.92     43.16 o 
   8   1   5       13.58       21.77     34.08 o 
  -6   2   5       16.29      -22.02     41.37 o 
  -5   2   5      124.41      114.82     39.76 o 
  -4   2   5       32.46       19.71     23.23 o 
  -3   2   5       78.01       47.26     16.77 o 
  -2   2   5      600.09      612.47     25.71 o 
  -1   2   5     5582.35     5035.57    153.08 o 
   0   2   5       37.58       44.84      8.38 o 
   1   2   5      193.05      225.01     24.60 o 
   2   2   5     2135.66     2637.90    124.98 o 
   3   2   5      558.28      531.05     48.32 o 
   4   2   5       11.14       -6.61     29.48 o 
   5   2   5        2.03      -14.06     41.92 o 
   6   2   5       56.54       46.20     38.13 o 
   7   2   5      146.20       48.81     33.96 o 
   8   2   5       32.21      -36.23     38.69 o 
  -6   3   5      892.30     1145.10    115.31 o 
  -5   3   5      322.75      395.51     47.30 o 
  -4   3   5      176.84      177.50     31.79 o 
  -3   3   5     4824.95     5234.53    189.19 o 
  -2   3   5     5097.02     4467.48    233.86 o 
  -1   3   5     4598.26     4435.55    188.76 o 
   0   3   5     1548.25     1549.78     47.52 o 
   1   3   5       63.01       32.39     12.07 o 
   2   3   5      789.62      766.81     47.28 o 
   3   3   5     1988.77     2043.29    281.46 o 
   4   3   5     1115.78     1265.10    108.75 o 
   5   3   5      246.76      239.37     67.96 o 
   6   3   5       97.31       99.14     43.15 o 
   7   3   5        4.82       71.07     40.06 o 
   8   3   5       23.79      -17.37     39.62 o 
  -9   4   5       60.93      -36.31     36.31 o 
  -8   4   5       31.98      -30.11     31.00 o 
  -7   4   5       74.25        0.00     29.35 o 
  -6   4   5      796.48      844.95     87.93 o 
  -5   4   5       30.00       -4.41     20.43 o 
  -4   4   5       37.46       25.10     23.92 o 
  -3   4   5       45.73       30.78     11.20 o 
  -2   4   5      162.74      143.24      9.71 o 
  -1   4   5      401.87      390.15     14.98 o 
   0   4   5      117.62       97.79      9.41 o 
   1   4   5        1.05       11.46      9.14 o 
   2   4   5        6.40        5.80     14.83 o 
   3   4   5      326.66      344.10     33.89 o 
   4   4   5      320.13      338.87     39.50 o 
   5   4   5      514.39      575.14     74.02 o 
   6   4   5      715.10      623.91     73.63 o 
   7   4   5      239.88      203.27     39.03 o 
   8   4   5       28.28       18.34     30.47 o 
  -9   5   5       31.38       87.04     70.09 o 
  -8   5   5       22.04      -60.22     60.22 o 
  -7   5   5      101.57       80.34     64.27 o 
  -6   5   5      405.87      332.98     99.69 o 
  -5   5   5     1071.16     1296.92     80.48 o 
  -4   5   5     1641.25     1556.86     86.65 o 
  -3   5   5     2480.85     2455.97    108.59 o 
  -2   5   5     9610.27     9915.61    393.41 o 
  -1   5   5    11056.97    10984.34    444.43 o 
   0   5   5     4863.30     4440.71    189.47 o 
   1   5   5     2767.51     2688.15     78.26 o 
   2   5   5     2074.78     2208.60     86.79 o 
   3   5   5     1294.61     1431.71     80.57 o 
   4   5   5      949.60     1049.39     72.20 o 
   5   5   5      655.11      711.15     61.72 o 
   6   5   5      182.18      163.97     32.95 o 
   7   5   5       81.67       80.59     34.15 o 
   8   5   5       44.63       73.25     34.86 o 
  -8   6   5      250.13      274.28     51.49 o 
  -7   6   5      348.62      325.43     43.00 o 
  -6   6   5       61.83        5.64     31.98 o 
  -5   6   5       84.73       70.81     25.03 o 
  -4   6   5      193.50      205.73     20.37 o 
  -3   6   5       13.54        5.91     12.09 o 
  -2   6   5        4.90        5.96      9.01 o 
  -1   6   5      163.42      180.39     10.57 o 
   0   6   5     1293.96     1270.60     38.07 o 
   1   6   5      561.00      421.52     23.81 o 
   2   6   5      730.86      719.18     28.43 o 
   3   6   5      232.92      228.83     24.71 o 
   4   6   5      596.53      626.39     46.99 o 
   5   6   5      694.11      701.71     59.62 o 
   6   6   5      293.53      292.93     38.47 o 
   7   6   5      181.66      165.43     32.39 o 
   8   6   5      123.84      153.85     36.54 o 
  -8   7   5       41.03       77.93     37.57 o 
  -7   7   5       87.21      152.32     35.03 o 
  -6   7   5      171.70      189.52     33.90 o 
  -5   7   5      713.66      750.80     54.49 o 
  -4   7   5     1158.73     1303.60     93.41 o 
  -3   7   5     1806.60     1795.01     62.78 o 
  -2   7   5     4998.67     4997.12    163.30 o 
  -1   7   5     3664.02     3333.69     73.63 o 
   0   7   5     1415.37     1260.77     42.39 o 
   1   7   5     3202.09     2842.10     76.95 o 
   2   7   5     2959.38     2973.99    119.63 o 
   3   7   5      959.22      883.33     59.02 o 
   4   7   5      569.70      537.71     49.17 o 
   5   7   5      336.94      327.90     36.07 o 
   6   7   5      145.53      118.25     26.80 o 
   7   7   5       54.08       46.65     32.16 o 
   8   7   5       25.18        6.45     31.70 o 
  -8   8   5       12.92      -36.81     36.81 o 
  -7   8   5       13.08       -0.81     22.87 o 
  -6   8   5      303.65      293.59     29.33 o 
  -5   8   5       41.52       30.13     15.40 o 
  -4   8   5       12.02        0.60     15.93 o 
  -3   8   5      198.54      171.18     19.48 o 
  -2   8   5       13.92       17.01     15.41 o 
  -1   8   5      284.65      289.36      9.17 o 
   0   8   5      130.25      122.48      7.91 o 
   1   8   5       33.99       23.89      9.05 o 
   2   8   5       42.37       35.24     11.71 o 
   3   8   5      444.59      406.04     33.70 o 
   4   8   5       72.47       69.35     19.62 o 
   5   8   5       37.12       48.47     22.76 o 
   6   8   5      383.05      330.03     34.60 o 
   7   8   5      151.12      180.90     40.87 o 
  -8   9   5       35.16       17.07     23.71 o 
  -7   9   5      243.61      212.28     49.92 o 
  -6   9   5      495.33      615.46     71.43 o 
  -5   9   5      113.98      123.04     18.96 o 
  -4   9   5      356.20      380.29     41.77 o 
  -3   9   5     2182.29     2239.10     70.25 o 
  -2   9   5     1910.95     1819.40     52.81 o 
  -1   9   5     1131.81     1025.98     35.85 o 
   0   9   5     2129.33     1910.06    107.74 o 
   1   9   5     4269.53     3830.30     96.38 o 
   2   9   5     2544.15     2442.58     85.47 o 
   3   9   5      722.73      727.91     34.12 o 
   4   9   5      233.97      206.19     22.28 o 
   5   9   5       94.80       74.12     17.54 o 
   6   9   5      243.82      249.63     28.13 o 
   7   9   5      119.43      136.39     35.27 o 
  -7  10   5       46.71       38.46     22.80 o 
  -6  10   5        2.94        7.68     17.30 o 
  -5  10   5       78.42       65.15     12.85 o 
  -4  10   5        0.56        7.89     11.85 o 
  -3  10   5        2.70       -8.24     14.97 o 
  -2  10   5       25.15       19.82      7.94 o 
  -1  10   5      205.19      230.24     15.97 o 
   0  10   5      136.12      147.22     18.49 o 
   1  10   5      278.61      260.68     19.59 o 
   2  10   5       17.07       14.30     11.00 o 
   3  10   5        5.25        8.26     11.37 o 
   4  10   5        2.23        1.78     12.08 o 
   5  10   5       93.78      101.91     25.02 o 
   6  10   5      105.65       74.61     17.31 o 
   7  10   5      151.53      138.29     31.48 o 
  -7  11   5       13.13       34.91     24.09 o 
  -6  11   5       48.59       53.13     13.59 o 
  -5  11   5      223.88      235.59     19.55 o 
  -4  11   5      197.23      213.25     25.27 o 
  -3  11   5      192.46      219.33     16.49 o 
  -2  11   5      653.15      731.39     30.77 o 
  -1  11   5      945.52      951.92     30.28 o 
   0  11   5     1270.16     1354.17     47.37 o 
   1  11   5      607.38      626.14     41.08 o 
   2  11   5      477.23      453.66     18.42 o 
   3  11   5      243.18      257.28     22.32 o 
   4  11   5       72.45       75.11     15.38 o 
   5  11   5      240.25      174.52     21.11 o 
   6  11   5       74.56       98.26     18.62 o 
  -7  12   5        0.74        1.98     13.57 o 
  -6  12   5        0.01      -18.43     18.43 o 
  -5  12   5       13.49       27.57     15.14 o 
  -4  12   5        8.77       15.05      8.95 o 
  -3  12   5       52.19       51.72      8.36 o 
  -2  12   5      178.72      174.27     14.69 o 
  -1  12   5        2.61       -0.14     11.46 o 
   0  12   5      190.14      154.41     21.91 o 
   1  12   5      108.07       84.95     14.02 o 
   2  12   5       14.25        9.74     10.68 o 
   3  12   5        0.09        3.99      7.57 o 
   4  12   5        6.63       -2.02     12.26 o 
   5  12   5        8.31       -1.10     12.06 o 
   6  12   5       39.12       28.85     14.34 o 
  -6  13   5        7.61       -9.18     17.34 o 
  -5  13   5       10.06       25.42     11.98 o 
  -4  13   5       10.85       17.84     18.41 o 
  -3  13   5       79.80       54.98     10.77 o 
  -2  13   5       28.07       45.11     13.95 o 
  -1  13   5       71.16       60.97     10.81 o 
   0  13   5       65.50       53.24     15.18 o 
   1  13   5       58.94       26.96     14.60 o 
   2  13   5       14.86       11.74      8.59 o 
   3  13   5       13.22        8.38      4.18 o 
   4  13   5       52.77       33.53      9.62 o 
   5  13   5       29.89       25.95     13.20 o 
  -5  14   5       15.54       60.77     28.34 o 
  -4  14   5       16.96       -3.61     12.99 o 
  -3  14   5       34.40       46.31     14.86 o 
  -2  14   5       26.94       22.18     20.16 o 
  -1  14   5       17.00        0.57     35.82 o 
   0  14   5        0.41       16.02     34.61 o 
   1  14   5       52.13       31.42     20.20 o 
   2  14   5       73.93        3.71     37.27 o 
   3  14   5       39.07       19.83      8.23 o 
   4  14   5        3.97        2.50     12.97 o 
   5  14   5        0.60       -5.29     18.02 o 
  -5  15   5        5.56       36.88     85.21 o 
  -4  15   5        3.70       20.48     37.73 o 
  -3  15   5       25.98       45.57     34.01 o 
  -2  15   5        2.46      -29.08     37.34 o 
  -1  15   5        0.13        0.16     36.69 o 
   0  15   5        6.71       23.24     30.85 o 
   1  15   5       37.88       46.71     32.17 o 
   2  15   5       15.48        5.88     33.78 o 
   3  15   5        0.00        2.37     31.28 o 
   4  15   5        0.27        5.63     35.80 o 
  -4  16   5        3.26      -29.49     49.28 o 
  -3  16   5        1.59      -21.51     46.09 o 
  -2  16   5        3.82      -41.48     41.48 o 
  -1  16   5       22.32       18.62     34.16 o 
   0  16   5        0.53        0.55     32.76 o 
   1  16   5       14.43       30.10     44.84 o 
   2  16   5       62.93       78.58     40.56 o 
   3  16   5       28.24       60.07     31.22 o 
  -2  17   5       21.34       41.82     40.14 o 
  -1  17   5       28.74       59.96     56.20 o 
   0  17   5       13.32       -8.40     37.87 o 
   1  17   5        2.72      -20.34     42.07 o 
   2  17   5        3.25       17.07     35.98 o 
  -6   0   6      276.21      320.27     61.74 o 
  -5   0   6     2891.60     2862.64    234.46 o 
  -4   0   6     4953.72     5251.51    359.16 o 
  -3   0   6      384.44      301.26     30.47 o 
  -2   0   6     2302.51     1918.73     94.04 o 
   0   0   6    21077.25    19752.53   1461.32 o 
   1   0   6    10063.09    11248.96    985.97 o 
   2   0   6     6835.52     7117.52    502.34 o 
   3   0   6     6537.03     7124.72    692.89 o 
   4   0   6     5662.93     6263.47    627.32 o 
   5   0   6     1339.98     1396.47    179.50 o 
   6   0   6      588.88      452.93    103.01 o 
   7   0   6      167.99      161.86    106.79 o 
   8   0   6       31.55      -25.81     89.08 o 
  -7   1   6      108.16      180.53     66.92 o 
  -6   1   6      241.89      269.73     40.40 o 
  -5   1   6      508.95      514.80     52.62 o 
  -4   1   6      628.53      723.14     70.36 o 
  -3   1   6     1084.41     1179.02     48.08 o 
  -2   1   6     2419.34     2402.73     93.25 o 
  -1   1   6     7582.06     5685.53    310.40 o 
   0   1   6        0.37        7.01     12.31 o 
   1   1   6     4244.20     4974.86    279.02 o 
   2   1   6     2771.11     3260.21    187.79 o 
   3   1   6     1655.75     1921.39    118.27 o 
   4   1   6     1382.69     1383.54    123.32 o 
   5   1   6     1053.01     1046.47    127.94 o 
   6   1   6      210.34      190.79     54.44 o 
   7   1   6       14.31       22.49     49.03 o 
   8   1   6       74.10      114.87     53.12 o 
  -7   2   6      134.18      177.12     71.23 o 
  -6   2   6      601.96      648.54     63.38 o 
  -5   2   6     1294.86     1261.28     99.19 o 
  -4   2   6     3060.30     3213.37    162.20 o 
  -3   2   6     4460.38     4302.94    265.52 o 
  -2   2   6     4916.47     4395.56    141.47 o 
  -1   2   6     8043.00     7590.16    513.76 o 
   0   2   6     9129.70     8243.45    475.88 o 
   1   2   6     7913.13     8498.45    385.08 o 
   2   2   6     5312.58     5875.34    328.13 o 
   3   2   6     8168.43     8488.80    546.80 o 
   4   2   6     2867.94     3179.25    266.16 o 
   5   2   6      841.70      848.12     95.24 o 
   6   2   6      269.10      281.85     54.00 o 
   7   2   6       54.09       49.08     34.03 o 
   8   2   6       52.27      124.75     64.17 o 
  -7   3   6       15.84       21.00     53.26 o 
  -6   3   6      136.08      127.35     48.71 o 
  -5   3   6       79.16      100.12     54.04 o 
  -4   3   6      295.86      321.87     38.67 o 
  -3   3   6        3.90       -4.05     11.53 o 
  -2   3   6      809.84      809.91     54.62 o 
  -1   3   6       44.45       67.80      9.02 o 
   0   3   6     1484.65     1384.49     60.37 o 
   1   3   6     2173.75     2230.87     87.77 o 
   2   3   6     3049.20     3632.70    145.98 o 
   3   3   6     2523.19     2863.56    136.40 o 
   4   3   6      969.73     1032.07    154.52 o 
   5   3   6       87.84       89.51     37.83 o 
   6   3   6      121.61      156.76     38.19 o 
   7   3   6      253.01      235.44     44.38 o 
   8   3   6       83.76       88.30     43.42 o 
  -9   4   6       67.74       23.53     31.50 o 
  -8   4   6        2.30        8.10     28.21 o 
  -7   4   6       12.35       10.02     24.28 o 
  -6   4   6      264.55      347.47     44.05 o 
  -5   4   6      662.08      717.88     46.69 o 
  -4   4   6      666.93      667.05     40.63 o 
  -3   4   6     1828.37     1857.55     94.90 o 
  -2   4   6     4512.02     4832.74    193.76 o 
  -1   4   6     7322.21     7881.33    320.45 o 
   0   4   6     3140.51     2750.38     86.25 o 
   1   4   6      393.56      329.87     25.19 o 
   2   4   6     1779.55     1748.98     85.33 o 
   3   4   6     1485.39     1496.37     84.11 o 
   4   4   6     1572.26     1739.10    110.24 o 
   5   4   6      549.95      720.63     63.24 o 
   6   4   6       25.07        6.19     26.59 o 
   7   4   6       55.00       33.45     28.91 o 
   8   4   6       35.06       64.75     35.95 o 
  -9   5   6        0.21       62.88     35.93 o 
  -8   5   6      122.71      139.04     67.81 o 
  -7   5   6        2.60       55.39     37.12 o 
  -6   5   6       15.46       42.91     20.72 o 
  -5   5   6      716.03      698.54     78.76 o 
  -4   5   6       32.28       27.74     15.58 o 
  -3   5   6      240.11      243.25     16.19 o 
  -2   5   6      137.65      145.39     11.74 o 
  -1   5   6      324.53      248.83     14.31 o 
   0   5   6      486.08      455.37     14.83 o 
   1   5   6      106.81      125.99     12.33 o 
   2   5   6      194.76      188.63     19.37 o 
   3   5   6      220.94      253.17     27.07 o 
   4   5   6      301.07      307.14     38.01 o 
   5   5   6        1.18       12.89     28.87 o 
   6   5   6       29.36       28.14     33.38 o 
   7   5   6       56.04       13.16     43.11 o 
   8   5   6       19.79        2.01     40.70 o 
  -8   6   6       75.55      101.97     67.05 o 
  -7   6   6       15.21       27.05     28.44 o 
  -6   6   6        2.10        3.20     18.45 o 
  -5   6   6        0.97      -12.55     20.52 o 
  -4   6   6      111.42      120.72     19.45 o 
  -3   6   6      513.93      434.51     26.78 o 
  -2   6   6      279.78      235.21     15.68 o 
  -1   6   6      770.78      837.88     22.81 o 
   0   6   6      948.34      825.84     27.04 o 
   1   6   6       57.47       45.11     12.04 o 
   2   6   6      101.34       94.23     15.21 o 
   3   6   6      247.97      301.50     27.60 o 
   4   6   6       98.70       89.45     25.29 o 
   5   6   6       66.66       45.01     22.22 o 
   6   6   6       28.93       37.19     28.49 o 
   7   6   6       31.12        5.49     29.47 o 
   8   6   6       11.87       48.72     56.32 o 
  -8   7   6       97.43      126.23     34.94 o 
  -7   7   6        0.07       11.51     27.52 o 
  -6   7   6       52.82       23.58     22.98 o 
  -5   7   6      155.39      248.45     62.10 o 
  -4   7   6        1.76      -23.64     23.64 o 
  -3   7   6       94.71       74.11     16.51 o 
  -2   7   6       11.59       27.17     10.65 o 
  -1   7   6        2.84        0.44      8.27 o 
   0   7   6      840.18      787.64     33.30 o 
   1   7   6       21.60       19.81     10.53 o 
   2   7   6        0.07        5.45     14.01 o 
   3   7   6       25.73       31.21     19.97 o 
   4   7   6       53.51       46.98     21.43 o 
   5   7   6        0.90       -0.88     23.34 o 
   6   7   6        5.00      -14.98     21.57 o 
   7   7   6       51.39        1.08     25.94 o 
   8   7   6        4.39       79.68     28.44 o 
  -8   8   6       29.71      -35.30     35.30 o 
  -7   8   6       41.42       16.94     22.01 o 
  -6   8   6       72.45       68.17     22.01 o 
  -5   8   6      199.23      210.77     22.26 o 
  -4   8   6       29.06       10.49     13.01 o 
  -3   8   6       48.22       48.54     16.24 o 
  -2   8   6      141.21      130.12     14.12 o 
  -1   8   6      547.20      596.17     21.26 o 
   0   8   6       34.70       22.05      8.66 o 
   1   8   6      134.98      147.80     13.30 o 
   2   8   6        3.52        6.27     11.51 o 
   3   8   6        1.25       -4.76     15.04 o 
   4   8   6      118.57      107.99     22.03 o 
   5   8   6      132.43      139.89     24.47 o 
   6   8   6        9.40       -0.97     19.07 o 
   7   8   6        4.87        4.64     23.33 o 
  -8   9   6        1.52        8.60     33.22 o 
  -7   9   6       15.58      -26.03     28.40 o 
  -6   9   6      207.70      183.11     22.05 o 
  -5   9   6       94.96       75.20     17.03 o 
  -4   9   6      259.32      238.54     28.20 o 
  -3   9   6       49.90       53.86     18.18 o 
  -2   9   6      200.01      172.83     12.02 o 
  -1   9   6      275.66      275.46     12.48 o 
   0   9   6       45.95       53.00      7.09 o 
   1   9   6        8.85       -0.81      7.39 o 
   2   9   6      186.72      194.06     13.92 o 
   3   9   6      124.11      132.43     18.49 o 
   4   9   6        0.89       10.39     18.65 o 
   5   9   6        2.18      -13.91     15.53 o 
   6   9   6       45.60       -1.31     17.89 o 
   7   9   6       38.14       86.24     39.06 o 
  -7  10   6       16.57       -8.78     18.13 o 
  -6  10   6       39.68       40.40     26.00 o 
  -5  10   6       20.27       23.07     13.23 o 
  -4  10   6      345.31      364.63     29.30 o 
  -3  10   6      494.47      494.03     29.74 o 
  -2  10   6      136.17      109.95     10.50 o 
  -1  10   6      308.73      315.58     20.55 o 
   0  10   6      278.17      238.88     35.64 o 
   1  10   6       27.93       11.29      8.72 o 
   2  10   6       80.11       84.76     12.45 o 
   3  10   6      728.75      650.66     28.52 o 
   4  10   6      449.64      393.89     24.65 o 
   5  10   6       55.23       50.39     15.38 o 
   6  10   6        1.14       -4.31     17.63 o 
   7  10   6        0.20      -28.34     28.34 o 
  -7  11   6        8.83       26.87     21.26 o 
  -6  11   6       31.07       10.75     12.80 o 
  -5  11   6      131.44      145.60     16.94 o 
  -4  11   6       13.93       31.79      9.56 o 
  -3  11   6      142.15      132.94     11.44 o 
  -2  11   6      135.72      123.02      7.90 o 
  -1  11   6        5.27        0.93     10.50 o 
   0  11   6        8.03        2.48     10.51 o 
   1  11   6      385.37      336.79     28.49 o 
   2  11   6      446.03      410.03     19.63 o 
   3  11   6       44.96       29.20     14.69 o 
   4  11   6       44.60       44.98     15.49 o 
   5  11   6       59.16       41.07     23.99 o 
   6  11   6       33.64      -10.26     14.82 o 
  -7  12   6       17.33       -6.47     31.92 o 
  -6  12   6        8.79       21.09     15.17 o 
  -5  12   6      204.54      205.57     32.10 o 
  -4  12   6      418.45      459.81     28.03 o 
  -3  12   6      354.71      379.36     16.08 o 
  -2  12   6      484.50      553.05     22.45 o 
  -1  12   6      414.78      433.12     18.24 o 
   0  12   6      267.60      299.44     21.02 o 
   1  12   6      212.85      194.24     25.29 o 
   2  12   6      398.39      330.34     15.98 o 
   3  12   6      324.35      317.02     18.61 o 
   4  12   6      272.68      253.17     19.83 o 
   5  12   6       67.98       51.37     15.43 o 
   6  12   6       22.08       20.92     19.80 o 
  -6  13   6       16.14       21.33     18.17 o 
  -5  13   6       21.96       21.02     16.09 o 
  -4  13   6       85.73       98.23     13.07 o 
  -3  13   6       16.65       21.59     11.41 o 
  -2  13   6        7.35        4.05     10.73 o 
  -1  13   6       39.17       36.31     12.36 o 
   0  13   6       10.84        4.31     13.29 o 
   1  13   6       22.63       17.71     18.37 o 
   2  13   6        3.82        9.70     12.12 o 
   3  13   6      109.37       96.79     13.79 o 
   4  13   6      111.83       99.36     12.43 o 
   5  13   6       98.88       96.78     13.86 o 
  -5  14   6       50.50       61.31     27.63 o 
  -4  14   6       93.12       73.10     12.95 o 
  -3  14   6      247.42      272.65     19.62 o 
  -2  14   6      333.83      422.11     23.30 o 
  -1  14   6      255.68      271.89     22.81 o 
   0  14   6      204.22      175.65     20.42 o 
   1  14   6      307.32      287.65     34.38 o 
   2  14   6      189.56      149.18     48.77 o 
   3  14   6      177.95      142.21     32.60 o 
   4  14   6       62.75       26.88     14.44 o 
   5  14   6       61.54       29.26     20.64 o 
  -5  15   6       11.13       -3.80     35.93 o 
  -4  15   6        7.28       31.58     28.88 o 
  -3  15   6        0.73       -4.78     29.39 o 
  -2  15   6       11.94       22.21     34.64 o 
  -1  15   6        0.68      -13.32     32.36 o 
   0  15   6        3.41      -10.38     30.81 o 
   1  15   6        0.22      -15.30     28.15 o 
   2  15   6        6.45      -32.57     32.57 o 
   3  15   6       27.12       12.36     31.21 o 
   4  15   6       58.78       81.28     41.34 o 
  -3  16   6       37.25       44.82     45.26 o 
  -2  16   6       65.64      144.47     57.25 o 
  -1  16   6      102.14      136.12     40.53 o 
   0  16   6      112.13      153.76     43.53 o 
   1  16   6      112.01      130.17     43.81 o 
   2  16   6      124.66      170.80     46.02 o 
   3  16   6       85.81       90.52     54.25 o 
  -2  17   6        6.47       26.50     30.86 o 
  -1  17   6        7.65       51.96     55.09 o 
   0  17   6        4.01      -48.81     48.81 o 
   1  17   6       22.80       38.26     39.78 o 
  -7   1   7       19.31       93.87    108.93 o 
  -6   1   7       22.57       10.72     35.32 o 
  -5   1   7      463.76      469.71     45.07 o 
  -4   1   7      432.02      414.40     39.01 o 
  -3   1   7        7.98        9.00     12.82 o 
  -2   1   7        8.66        9.78     14.34 o 
  -1   1   7      747.14      634.62     71.74 o 
   0   1   7      250.57      237.83     21.99 o 
   1   1   7     3806.81     3958.43    196.81 o 
   2   1   7     2109.29     2696.34    135.80 o 
   3   1   7        0.87       -2.79     24.52 o 
   4   1   7      103.11       75.67     42.74 o 
   5   1   7       31.57       41.26     40.62 o 
   6   1   7      110.76      130.96     39.29 o 
   7   1   7        0.53       25.44     32.80 o 
   8   1   7        3.65      -39.90     39.90 o 
  -7   2   7       24.57       45.37     38.02 o 
  -6   2   7       55.82       15.26     28.68 o 
  -5   2   7        7.23       -3.08     24.40 o 
  -4   2   7      199.19      191.26     27.90 o 
  -3   2   7     3270.77     3648.99    149.77 o 
  -2   2   7       16.80       -4.30      7.80 o 
  -1   2   7      545.70      461.75     30.34 o 
   0   2   7      163.72      183.06     13.80 o 
   1   2   7     1240.93     1284.51     75.49 o 
   2   2   7      366.24      408.42     34.45 o 
   3   2   7        2.19      -18.05     23.09 o 
   4   2   7       35.29        4.92     32.63 o 
   5   2   7        0.80       -9.45     40.32 o 
   6   2   7        2.96        9.91     30.31 o 
   7   2   7       86.73      117.70     52.64 o 
   8   2   7       62.44       48.61     46.23 o 
  -8   3   7       88.47      188.63     73.63 o 
  -7   3   7      107.67       72.45     36.82 o 
  -6   3   7      378.17      437.00     48.89 o 
  -5   3   7      248.75      244.15     36.01 o 
  -4   3   7     1071.42      964.41     65.49 o 
  -3   3   7     1307.20     1375.86     72.87 o 
  -2   3   7       38.66       16.71     11.37 o 
  -1   3   7      643.48      545.57     19.53 o 
   0   3   7     1492.47     1343.17     74.45 o 
   1   3   7     1221.67      982.94     64.43 o 
   2   3   7     2559.71     2805.84    107.65 o 
   3   3   7      683.57      714.08     50.63 o 
   4   3   7       93.80       77.24     36.57 o 
   5   3   7      625.11      642.57     83.39 o 
   6   3   7       68.33       77.95     41.62 o 
   7   3   7       24.01      103.04     50.51 o 
   8   3   7       14.82       52.17     44.77 o 
  -9   4   7       18.92      -26.44     30.62 o 
  -8   4   7        8.91      -12.65     27.20 o 
  -7   4   7      143.39      106.16     28.18 o 
  -6   4   7      149.16       95.37     26.20 o 
  -5   4   7      159.19      181.20     22.99 o 
  -4   4   7      213.65      223.86     21.01 o 
  -3   4   7       30.57       24.80     10.15 o 
  -2   4   7      586.40      585.84     27.85 o 
  -1   4   7        0.10       -0.45      7.39 o 
   0   4   7        3.93       -4.65      8.42 o 
   1   4   7      979.05     1014.29     54.38 o 
   2   4   7     2087.87     2232.67     93.56 o 
   3   4   7      548.61      613.30     47.74 o 
   4   4   7        2.44       14.99     31.00 o 
   5   4   7        2.87       12.46     27.34 o 
   6   4   7      144.17      176.44     32.99 o 
   7   4   7      110.43       81.74     29.51 o 
   8   4   7       38.82        2.24     28.81 o 
  -9   5   7       14.26       -0.63     30.36 o 
  -8   5   7        3.82      -31.75     31.75 o 
  -7   5   7      236.45      298.69     41.80 o 
  -6   5   7      781.57      814.94     51.15 o 
  -5   5   7     1337.59     1277.56     68.67 o 
  -4   5   7      894.27      841.18     42.89 o 
  -3   5   7      924.52      945.22     59.04 o 
  -2   5   7     1259.22     1166.63     40.80 o 
  -1   5   7      839.86      589.98     25.95 o 
   0   5   7     2035.94     1684.90     39.47 o 
   1   5   7     2008.78     1850.14     88.91 o 
   2   5   7      553.98      569.77     40.11 o 
   3   5   7     1041.40     1109.17     77.19 o 
   4   5   7     1937.57     1874.25    112.19 o 
   5   5   7      528.17      484.71     48.69 o 
   6   5   7      129.94      121.13     29.13 o 
   7   5   7       24.48        1.10     34.72 o 
   8   5   7       26.76       88.03     34.49 o 
  -8   6   7      158.03      138.10     41.87 o 
  -7   6   7       23.77       29.60     17.90 o 
  -6   6   7       41.10       45.84     18.39 o 
  -5   6   7      708.85      739.06     39.85 o 
  -4   6   7      833.37      871.76     68.03 o 
  -3   6   7      194.34      180.34     17.32 o 
  -2   6   7      580.78      554.09     25.60 o 
  -1   6   7        1.39       -7.33     10.22 o 
   0   6   7       87.36       75.13     10.05 o 
   1   6   7      371.45      317.56     18.08 o 
   2   6   7      615.92      554.01     37.42 o 
   3   6   7      608.64      575.99     49.29 o 
   4   6   7       73.34       62.33     28.39 o 
   5   6   7       61.31       48.96     24.53 o 
   6   6   7      132.19      113.96     28.14 o 
   7   6   7      216.12      159.00     35.40 o 
   8   6   7       97.10       66.95     39.97 o 
  -8   7   7       20.67       34.87     31.15 o 
  -7   7   7      202.17      238.54     57.50 o 
  -6   7   7     1403.94     1478.53     70.70 o 
  -5   7   7     2335.54     2493.93    111.12 o 
  -4   7   7     1115.83     1085.71     52.21 o 
  -3   7   7     1015.86      856.41     34.28 o 
  -2   7   7     1813.41     1604.74     52.14 o 
  -1   7   7     1735.82     1566.96     47.31 o 
   0   7   7     2187.18     1934.58     84.82 o 
   1   7   7     3314.17     2851.39    100.46 o 
   2   7   7     2575.83     2375.77     84.87 o 
   3   7   7     2148.95     1989.16     91.35 o 
   4   7   7     1286.57     1243.57     65.76 o 
   5   7   7      524.97      452.90     38.47 o 
   6   7   7      175.26      175.41     30.47 o 
   7   7   7       42.57       26.25     28.40 o 
  -8   8   7        0.83        3.11     27.65 o 
  -7   8   7      202.94      170.35     24.03 o 
  -6   8   7       43.21       37.38     17.94 o 
  -5   8   7       95.64       86.64     15.79 o 
  -4   8   7      827.63      741.92     40.99 o 
  -3   8   7      115.18      102.76     16.03 o 
  -2   8   7        4.69       14.07     10.58 o 
  -1   8   7      720.43      678.62     27.29 o 
   0   8   7      246.97      250.66     20.29 o 
   1   8   7       18.43       20.62      9.30 o 
   2   8   7      408.94      375.18     23.37 o 
   3   8   7      322.48      321.18     26.43 o 
   4   8   7       50.10       30.35     19.22 o 
   5   8   7      172.70      145.87     24.80 o 
   6   8   7      215.56      202.05     27.51 o 
   7   8   7       78.88       79.33     29.12 o 
  -8   9   7       61.73       97.25     28.06 o 
  -7   9   7      250.59      303.70     42.19 o 
  -6   9   7      371.59      388.20     26.68 o 
  -5   9   7      440.08      425.46     33.36 o 
  -4   9   7      904.07      774.85     46.10 o 
  -3   9   7     1130.13     1149.62     57.37 o 
  -2   9   7     1106.74     1092.49     31.35 o 
  -1   9   7      721.75      664.81     18.73 o 
   0   9   7      560.28      536.54     18.62 o 
   1   9   7      943.96      836.46     26.14 o 
   2   9   7     1472.48     1198.94     42.57 o 
   3   9   7      960.76      863.11     38.54 o 
   4   9   7      248.02      237.86     20.12 o 
   5   9   7      329.13      334.29     39.40 o 
   6   9   7      163.38      128.68     22.23 o 
   7   9   7       26.92       59.78     28.41 o 
  -7  10   7       45.16        9.21     14.87 o 
  -6  10   7       49.15       17.13     13.14 o 
  -5  10   7        0.16       -6.78     15.05 o 
  -4  10   7        3.31      -13.20     16.59 o 
  -3  10   7      339.14      325.93     19.91 o 
  -2  10   7       32.92       34.04      7.84 o 
  -1  10   7      221.44      201.13     19.86 o 
   0  10   7       45.29       44.02     10.86 o 
   1  10   7       75.92       74.34     11.97 o 
   2  10   7       56.70       73.30     11.22 o 
   3  10   7       84.30       81.79     12.89 o 
   4  10   7      243.79      189.66     22.65 o 
   5  10   7       58.63       64.03     17.17 o 
   6  10   7       27.93       43.71     29.75 o 
   7  10   7       24.00      155.61     58.70 o 
  -7  11   7       49.13       64.71     17.01 o 
  -6  11   7       83.03       76.91     27.08 o 
  -5  11   7      196.76      224.34     35.11 o 
  -4  11   7      302.22      290.69     21.36 o 
  -3  11   7      559.39      541.74     40.81 o 
  -2  11   7      509.00      446.85     36.59 o 
  -1  11   7      326.20      356.27     29.23 o 
   0  11   7      197.50      197.05     41.29 o 
   1  11   7      426.15      418.14     12.82 o 
   2  11   7      382.62      389.07     15.64 o 
   3  11   7       34.86       30.53     12.88 o 
   4  11   7      140.79      114.19     16.46 o 
   5  11   7      108.28      133.35     24.28 o 
   6  11   7       58.65       57.26     15.84 o 
  -6  12   7        3.61        1.90     19.37 o 
  -5  12   7        0.03       -2.63     16.50 o 
  -4  12   7        0.02        4.76     12.17 o 
  -3  12   7        0.11        0.77      6.60 o 
  -2  12   7        4.44       -4.14     14.83 o 
  -1  12   7       22.20       15.03     10.61 o 
   0  12   7      137.41      116.47     14.74 o 
   1  12   7       78.43       69.78     14.40 o 
   2  12   7       17.82       20.83      5.73 o 
   3  12   7       16.40       10.31      8.29 o 
   4  12   7        3.02        3.70     10.27 o 
   5  12   7       30.95       42.48     16.10 o 
   6  12   7       17.96       31.59     19.93 o 
  -6  13   7       63.80       51.97     13.19 o 
  -5  13   7        3.47      -20.48     21.29 o 
  -4  13   7       61.87       64.70     11.43 o 
  -3  13   7      259.96      220.58     19.79 o 
  -2  13   7      160.26      183.84     22.03 o 
  -1  13   7       67.00       66.44      9.41 o 
   0  13   7      107.74      121.29     12.07 o 
   1  13   7       63.53       55.48     13.62 o 
   2  13   7       44.06       24.42     11.09 o 
   3  13   7       58.13       31.37     10.04 o 
   4  13   7        5.75       -2.32     15.03 o 
   5  13   7        8.22       -8.26     25.05 o 
  -5  14   7        0.43       13.71     25.89 o 
  -4  14   7       14.25       16.17     14.99 o 
  -3  14   7       16.71       24.96     12.36 o 
  -2  14   7        0.21       -7.14      8.25 o 
  -1  14   7        0.39       -4.81     11.29 o 
   0  14   7        0.40       -8.07      8.07 o 
   1  14   7       18.41       18.55      9.17 o 
   2  14   7       25.16       21.70     14.06 o 
   3  14   7        0.03       -9.05     10.53 o 
   4  14   7        2.28        9.25     15.22 o 
  -4  15   7        4.72       30.73     32.14 o 
  -3  15   7        3.67        7.10     37.26 o 
  -2  15   7       17.78       -2.06     45.86 o 
  -1  15   7        0.98      -24.51     26.75 o 
   0  15   7       19.35       50.68     30.62 o 
   1  15   7       14.05       -4.61     30.61 o 
   2  15   7       23.97       27.36     32.08 o 
   3  15   7       10.40      -39.06     39.06 o 
   4  15   7        0.12       23.56     45.10 o 
  -3  16   7       16.12       -1.64     44.91 o 
  -2  16   7       34.00       47.22     35.30 o 
  -1  16   7        0.68       -5.30     29.89 o 
   0  16   7        0.01      -30.06     38.86 o 
   1  16   7        4.01      -19.95     31.08 o 
   2  16   7        3.04       12.36     33.62 o 
   3  16   7        1.41       14.64     29.25 o 
  -2  17   7       22.74        1.01     32.64 o 
  -1  17   7       18.11      -14.04     47.76 o 
   0  17   7       14.80      -17.01     32.64 o 
   1  17   7       24.23       58.66     39.77 o 
  -8   0   8      167.71      224.45     56.94 o 
  -7   0   8       12.71      -17.49     35.69 o 
  -6   0   8      234.15      207.36     49.61 o 
  -5   0   8     4706.34     4671.00    432.57 o 
  -4   0   8     3679.50     3270.34    331.24 o 
  -3   0   8     2571.32     1897.46     96.74 o 
  -2   0   8     5865.23     4966.86    362.46 o 
  -1   0   8     7727.92     7618.55    658.87 o 
   0   0   8    12443.21    11177.73    653.14 o 
   1   0   8     7285.16     7200.90    541.16 o 
   2   0   8      563.46      500.63     69.84 o 
   3   0   8     2596.19     2302.15    195.97 o 
   4   0   8     2195.43     2306.86    237.73 o 
   5   0   8      779.49      764.24    113.83 o 
   6   0   8      283.00      211.24    110.94 o 
   7   0   8       48.90       90.74     67.05 o 
   8   0   8       28.17       18.90     51.75 o 
  -9   1   8       86.80       94.76     80.21 o 
  -8   1   8      122.79      120.05     44.87 o 
  -7   1   8       14.23       22.89     25.30 o 
  -6   1   8       26.68       37.47     25.88 o 
  -5   1   8      369.01      357.42     48.00 o 
  -4   1   8      453.25      422.13     40.90 o 
  -3   1   8      453.77      413.11     25.95 o 
  -2   1   8      822.96      728.40     50.22 o 
  -1   1   8      269.88      241.35     14.91 o 
   0   1   8      392.22      403.71     21.87 o 
   1   1   8       48.51       55.50     12.69 o 
   2   1   8      164.81      139.23     31.55 o 
   3   1   8      415.24      479.86     48.09 o 
   4   1   8     1072.07      953.36     93.73 o 
   5   1   8      543.44      515.62     70.14 o 
   6   1   8      110.25      144.66     47.66 o 
   7   1   8      351.67      375.13     69.44 o 
   8   1   8      438.13      423.82     80.88 o 
  -9   2   8       44.08       87.17     79.32 o 
  -8   2   8       94.28      212.93    109.43 o 
  -7   2   8      159.91      158.44     37.15 o 
  -6   2   8      436.66      443.85     49.13 o 
  -5   2   8      896.17      876.80     66.82 o 
  -4   2   8     3320.55     3227.12    182.60 o 
  -3   2   8     2943.10     2650.81    111.57 o 
  -2   2   8     2630.10     2169.14    127.19 o 
  -1   2   8     8724.79     8520.10    401.87 o 
   0   2   8    10411.80     9240.84    324.27 o 
   1   2   8     2630.30     2460.19    153.30 o 
   2   2   8     3886.95     4052.13    188.04 o 
   3   2   8     1887.20     1764.89    134.06 o 
   4   2   8      787.18      741.65     87.59 o 
   5   2   8      471.39      518.20     62.37 o 
   6   2   8      111.98       84.70     43.33 o 
   7   2   8      299.94      280.33     60.13 o 
   8   2   8       19.56       87.90     69.86 o 
  -9   3   8       42.57      145.19     83.18 o 
  -8   3   8        5.26       40.80     37.73 o 
  -7   3   8       72.07       63.51     29.21 o 
  -6   3   8       79.19       55.89     27.67 o 
  -5   3   8       51.23       49.01     26.25 o 
  -4   3   8      148.85      212.99     26.35 o 
  -3   3   8      128.88      130.70     16.84 o 
  -2   3   8      233.35      177.39     29.37 o 
  -1   3   8       26.58       12.75      7.34 o 
   0   3   8      290.35      289.27     14.96 o 
   1   3   8      191.34      196.32     22.00 o 
   2   3   8       96.30      106.34     21.91 o 
   3   3   8      145.92      110.07     25.59 o 
   4   3   8      229.79      208.71     49.60 o 
   5   3   8      340.61      328.90     48.81 o 
   6   3   8      513.95      529.05     71.91 o 
   7   3   8      150.15      116.83     45.30 o 
   8   3   8       30.74       72.01     41.20 o 
  -9   4   8        4.51      -25.88     25.88 o 
  -8   4   8       25.11       57.67     40.23 o 
  -7   4   8      177.40      174.24     24.48 o 
  -6   4   8      128.25      129.55     20.82 o 
  -5   4   8      218.90      220.29     31.87 o 
  -4   4   8      789.67      745.30     56.32 o 
  -3   4   8     1777.88     1638.17     75.25 o 
  -2   4   8     2299.51     2332.18     83.23 o 
  -1   4   8     2154.77     1703.63     41.88 o 
   0   4   8     2091.85     1719.00     62.11 o 
   1   4   8     3187.73     3075.59    149.60 o 
   2   4   8     1590.43     1545.32     74.15 o 
   3   4   8     1051.44     1075.13     63.53 o 
   4   4   8      403.41      356.71     47.93 o 
   5   4   8       36.88       28.48     28.04 o 
   6   4   8      227.34      212.98     44.34 o 
   7   4   8      116.64      103.11     39.79 o 
   8   4   8       28.60       67.93     36.56 o 
  -9   5   8       46.55       76.81     49.15 o 
  -8   5   8       41.04       76.51     51.29 o 
  -7   5   8       29.06       12.02     18.33 o 
  -6   5   8        5.12      -19.85     19.85 o 
  -5   5   8      414.98      409.84     29.43 o 
  -4   5   8      362.09      362.14     26.52 o 
  -3   5   8        0.77       -6.28     15.13 o 
  -2   5   8       97.28      104.46     17.88 o 
  -1   5   8      360.03      395.02     18.98 o 
   0   5   8       88.27       84.89      9.75 o 
   1   5   8       54.47       36.73     12.05 o 
   2   5   8        4.80        3.93     14.78 o 
   3   5   8       18.65       13.81     25.82 o 
   4   5   8      309.15      226.28     49.50 o 
   5   5   8       86.28       61.28     25.55 o 
   6   5   8       61.00       65.93     31.29 o 
   7   5   8       76.37       43.85     38.19 o 
   8   5   8       18.10       45.99     39.92 o 
  -8   6   8       27.17       -0.06     50.47 o 
  -7   6   8       15.98       30.46     18.89 o 
  -6   6   8       36.06       22.09     17.54 o 
  -5   6   8       18.11        6.19     17.73 o 
  -4   6   8      128.34      169.28     22.74 o 
  -3   6   8      178.06      161.16     26.91 o 
  -2   6   8      116.87       89.06     15.44 o 
  -1   6   8      425.65      404.12     20.11 o 
   0   6   8      208.24      177.46     12.05 o 
   1   6   8      179.46      179.02     17.83 o 
   2   6   8      431.42      461.53     36.64 o 
   3   6   8      175.23      161.38     28.78 o 
   4   6   8      117.27       78.59     25.66 o 
   5   6   8       38.94       21.21     21.68 o 
   6   6   8        0.61       -8.11     24.40 o 
   7   6   8       17.15       49.61     26.76 o 
  -8   7   8        2.26        6.01     29.53 o 
  -7   7   8       12.63       22.66     18.59 o 
  -6   7   8      165.44      195.07     40.54 o 
  -5   7   8       49.07       22.34     24.38 o 
  -4   7   8      190.46      173.77     34.90 o 
  -3   7   8      205.84      173.11     26.80 o 
  -2   7   8        4.31        9.65     10.94 o 
  -1   7   8       51.82       43.04     10.17 o 
   0   7   8      112.87      108.17     12.73 o 
   1   7   8        2.79       -2.82     11.59 o 
   2   7   8      110.48       92.34     18.06 o 
   3   7   8      166.25      164.57     28.12 o 
   4   7   8       27.12        7.68     22.74 o 
   5   7   8       34.33       18.85     22.58 o 
   6   7   8        6.35       28.96     22.18 o 
   7   7   8        0.95      -25.63     26.07 o 
  -8   8   8        8.13       72.01     25.28 o 
  -7   8   8        3.58        7.56     17.58 o 
  -6   8   8        5.96        3.47     13.98 o 
  -5   8   8        1.07       -4.05     14.12 o 
  -4   8   8       66.15       56.81     18.86 o 
  -3   8   8      123.00       89.41     17.07 o 
  -2   8   8        4.29       10.31      9.92 o 
  -1   8   8        5.78       14.99     10.79 o 
   0   8   8       13.80       19.76     15.32 o 
   1   8   8       58.00       53.70     12.62 o 
   2   8   8       84.14       94.90     14.79 o 
   3   8   8        1.30        1.00     14.22 o 
   4   8   8        0.55        5.25     17.80 o 
   5   8   8        3.80       14.19     21.04 o 
   6   8   8        5.22       34.85     27.13 o 
   7   8   8        7.62        9.93     23.27 o 
  -8   9   8        0.68       86.13     31.89 o 
  -7   9   8       49.86       60.94     24.90 o 
  -6   9   8       41.73       33.69     17.20 o 
  -5   9   8       79.98       76.12     18.57 o 
  -4   9   8       10.45        6.92     20.87 o 
  -3   9   8       94.51      105.50     15.31 o 
  -2   9   8      101.37       84.58     14.35 o 
  -1   9   8       54.18       46.01     10.14 o 
   0   9   8      141.21      138.00      9.80 o 
   1   9   8      424.32      426.33     22.20 o 
   2   9   8      257.21      213.21     23.02 o 
   3   9   8      120.46      125.43     17.54 o 
   4   9   8       25.99       11.19     15.00 o 
   5   9   8       40.38       54.56     17.76 o 
   6   9   8       34.15       16.10     17.36 o 
   7   9   8       11.36       29.98     33.80 o 
  -7  10   8       24.44       64.24     19.30 o 
  -6  10   8       21.63        5.84     14.24 o 
  -5  10   8       77.27       64.22     15.26 o 
  -4  10   8      319.88      328.82     39.30 o 
  -3  10   8      121.86      144.00     16.04 o 
  -2  10   8       48.59       60.99     12.28 o 
  -1  10   8      343.58      340.83     15.42 o 
   0  10   8      612.27      562.68     30.09 o 
   1  10   8      545.66      603.98     28.79 o 
   2  10   8      473.10      457.38     21.06 o 
   3  10   8       84.33       63.96     13.49 o 
   4  10   8        6.01       18.71     13.83 o 
   5  10   8        1.78       25.08     21.54 o 
   6  10   8        5.87       36.64     36.78 o 
  -7  11   8       24.00       36.49     18.06 o 
  -6  11   8       55.74       67.98     23.86 o 
  -5  11   8       90.52       98.99     21.22 o 
  -4  11   8      180.24      159.72     16.82 o 
  -3  11   8      111.28       89.18     10.10 o 
  -2  11   8        3.79        8.00      8.95 o 
  -1  11   8        1.20        7.54     12.53 o 
   0  11   8       26.03       27.64     17.09 o 
   1  11   8       63.44       57.15     10.55 o 
   2  11   8        0.42       -6.69      6.70 o 
   3  11   8        7.45       20.24     10.91 o 
   4  11   8      142.58      127.21     14.69 o 
   5  11   8       63.08       43.13     15.86 o 
   6  11   8       31.25      110.04     34.61 o 
  -6  12   8       31.01       22.89     14.39 o 
  -5  12   8      276.66      238.60     29.96 o 
  -4  12   8      135.41      140.24     16.27 o 
  -3  12   8       77.34       81.87     10.39 o 
  -2  12   8      252.84      273.68     26.79 o 
  -1  12   8      572.66      663.06     29.46 o 
   0  12   8      805.85      931.19     40.01 o 
   1  12   8      573.01      594.03     32.33 o 
   2  12   8       83.04       69.83      7.47 o 
   3  12   8       94.03      107.75     11.29 o 
   4  12   8      117.98      120.63     13.40 o 
   5  12   8       39.13       28.77     17.12 o 
  -6  13   8        3.11       12.46     27.70 o 
  -5  13   8       12.94       -4.18     16.89 o 
  -4  13   8       37.69       45.44     14.90 o 
  -3  13   8        6.48       -1.38     13.41 o 
  -2  13   8       11.74        5.03     14.78 o 
  -1  13   8        0.68       15.83     11.14 o 
   0  13   8       12.85       23.84     11.74 o 
   1  13   8        2.25      -12.68     13.65 o 
   2  13   8       35.96       35.97     12.12 o 
   3  13   8       87.27       61.50     13.79 o 
   4  13   8       79.29       74.00     20.67 o 
   5  13   8       54.66       43.27     16.75 o 
  -5  14   8       39.86       40.47     16.93 o 
  -4  14   8      141.69      187.96     16.04 o 
  -3  14   8      227.38      289.35     43.36 o 
  -2  14   8      308.77      347.90     18.26 o 
  -1  14   8      434.80      473.04     24.65 o 
   0  14   8      266.22      351.16     33.78 o 
   1  14   8       21.13       17.29     20.97 o 
   2  14   8       84.79      100.17     23.99 o 
   3  14   8      136.95      107.13     15.27 o 
   4  14   8       78.12       64.83     22.70 o 
  -3  15   8        0.28      -28.85     31.67 o 
  -2  15   8        0.54      -10.49     39.04 o 
  -1  15   8        1.28       13.00     35.04 o 
   0  15   8        0.34       43.62     34.69 o 
   1  15   8        6.15        0.50     24.60 o 
   2  15   8       13.87       34.72     33.20 o 
   3  15   8       23.11       71.03     54.32 o 
  -3  16   8       88.49       83.62     54.15 o 
  -2  16   8      192.84      296.34     52.17 o 
  -1  16   8      187.40      192.85     47.44 o 
   0  16   8      118.62      206.54     52.03 o 
   1  16   8       80.74      126.96     37.60 o 
   2  16   8       27.49       48.71     26.60 o 
  -1  17   8        4.35       16.46     48.25 o 
   0  17   8        0.63       -0.38     28.15 o 
  -9   1   9        2.12        2.28     69.18 o 
  -8   1   9        9.52       10.39     37.41 o 
  -7   1   9        1.87       -4.85     27.85 o 
  -6   1   9       84.65       49.56     26.20 o 
  -5   1   9      150.08      151.87     37.47 o 
  -4   1   9       15.10       11.10     20.29 o 
  -3   1   9        0.79      -19.22     24.42 o 
  -2   1   9        4.10       15.96      8.88 o 
  -1   1   9      656.67      583.52     22.13 o 
   0   1   9      236.65      239.87     11.49 o 
   1   1   9     3172.90     3055.59    104.64 o 
   2   1   9       42.40       28.21     26.12 o 
   3   1   9       20.22       34.17     32.28 o 
   4   1   9        6.32       38.10     35.91 o 
   5   1   9      196.26      223.74     50.31 o 
   6   1   9       13.68        3.80     30.03 o 
   7   1   9       67.10       26.39     57.17 o 
   8   1   9        6.32      -32.19     53.12 o 
  -9   2   9       21.81      111.37     64.44 o 
  -8   2   9       51.45       22.37     29.41 o 
  -7   2   9       32.01        3.91     28.13 o 
  -6   2   9       37.73       23.59     22.81 o 
  -5   2   9       63.44       51.11     30.05 o 
  -4   2   9      739.84      658.52     49.22 o 
  -3   2   9      510.42      503.91     36.20 o 
  -2   2   9        0.16        1.75      8.09 o 
  -1   2   9     1410.40     1398.67    100.36 o 
   0   2   9      814.25      815.13     32.02 o 
   1   2   9      356.85      315.38     19.72 o 
   2   2   9      674.04      735.08     41.30 o 
   3   2   9      290.03      288.81     42.63 o 
   4   2   9      718.87      750.83     73.93 o 
   5   2   9        1.50      -21.99     30.90 o 
   6   2   9        2.80       24.31     37.53 o 
   7   2   9       64.29       53.20     34.59 o 
   8   2   9       39.49       88.77     80.89 o 
  -9   3   9       37.29       28.57     68.13 o 
  -8   3   9        5.82       -7.72     27.50 o 
  -7   3   9      131.81       79.34     31.69 o 
  -6   3   9      206.69      221.23     33.17 o 
  -5   3   9      299.61      224.42     52.40 o 
  -4   3   9     1402.53     1414.32     89.57 o 
  -3   3   9      542.22      498.06     41.17 o 
  -2   3   9       46.36       29.04      8.97 o 
  -1   3   9      152.84      102.82     18.02 o 
   0   3   9      677.58      568.05     22.18 o 
   1   3   9     6689.96     6470.34    263.10 o 
   2   3   9     6756.91     7120.23    371.02 o 
   3   3   9      774.64      717.22     65.77 o 
   4   3   9      745.75      714.42     64.51 o 
   5   3   9      167.01      133.29     44.45 o 
   6   3   9       31.57       64.77     52.72 o 
   7   3   9       37.58        0.73     29.11 o 
   8   3   9        8.16      -29.71     37.65 o 
  -9   4   9        1.34       35.52     34.95 o 
  -8   4   9       59.70       46.48     35.14 o 
  -7   4   9      100.48       85.37     21.52 o 
  -6   4   9       59.25       43.84     17.14 o 
  -5   4   9      209.57      227.26     29.09 o 
  -4   4   9      498.44      451.51     31.34 o 
  -3   4   9     1555.76     1641.35     81.25 o 
  -2   4   9        0.07       -3.36      7.53 o 
  -1   4   9      124.77      136.57     12.00 o 
   0   4   9      419.55      325.71     19.28 o 
   1   4   9      612.26      571.51     29.37 o 
   2   4   9      608.36      623.71     38.68 o 
   3   4   9      563.19      594.85     55.24 o 
   4   4   9       78.58       76.16     30.22 o 
   5   4   9      382.35      466.49     50.74 o 
   6   4   9      309.50      324.63     41.67 o 
   7   4   9       59.72       52.86     29.30 o 
   8   4   9       43.72       66.76     37.82 o 
  -9   5   9        0.93       56.42     70.97 o 
  -8   5   9       83.44       72.01     22.03 o 
  -7   5   9      124.15      115.59     21.81 o 
  -6   5   9      216.35      186.77     24.84 o 
  -5   5   9      692.57      734.21     50.26 o 
  -4   5   9     1333.80     1205.05     59.61 o 
  -3   5   9     2386.53     2389.72    119.83 o 
  -2   5   9     1226.62     1150.81     29.86 o 
  -1   5   9     1102.77      864.18     39.14 o 
   0   5   9     4172.29     3647.90    114.93 o 
   1   5   9     3976.87     3696.11    145.24 o 
   2   5   9     3502.48     3446.07    148.63 o 
   3   5   9     3271.08     3280.42    178.76 o 
   4   5   9      740.43      774.29     56.08 o 
   5   5   9      387.80      398.58     61.68 o 
   6   5   9      150.64      129.52     32.75 o 
   7   5   9        6.11       21.24     30.19 o 
  -8   6   9       15.62       54.79     20.18 o 
  -7   6   9       64.05       80.64     18.99 o 
  -6   6   9      171.67      179.32     27.12 o 
  -5   6   9      321.10      408.23     29.67 o 
  -4   6   9     1021.46      955.65     42.19 o 
  -3   6   9      306.34      239.53     37.09 o 
  -2   6   9       94.01      101.38     12.45 o 
  -1   6   9      119.78      137.51     14.40 o 
   0   6   9       36.86       29.95     11.24 o 
   1   6   9      303.88      297.73     19.50 o 
   2   6   9     1533.93     1449.17     70.28 o 
   3   6   9      417.67      443.95     43.76 o 
   4   6   9      388.18      367.22     48.21 o 
   5   6   9      181.38      217.95     29.66 o 
   6   6   9       96.18      196.31     36.48 o 
   7   6   9       72.86      101.92     38.95 o 
  -8   7   9       47.04       80.38     25.03 o 
  -7   7   9      167.51      169.00     22.56 o 
  -6   7   9      369.62      411.39     35.93 o 
  -5   7   9      245.74      266.70     29.40 o 
  -4   7   9      325.55      268.77     31.51 o 
  -3   7   9      915.15      871.78     45.93 o 
  -2   7   9     1335.59     1194.49     36.65 o 
  -1   7   9     2019.00     1773.05     64.68 o 
   0   7   9     2574.05     2203.06     75.28 o 
   1   7   9     2261.48     2031.53     66.68 o 
   2   7   9     1842.63     1593.40     67.47 o 
   3   7   9     1208.03     1170.74     65.11 o 
   4   7   9      699.65      663.29     43.88 o 
   5   7   9      412.95      445.07     36.08 o 
   6   7   9      106.09      137.21     46.43 o 
   7   7   9        4.19       95.39     40.63 o 
  -8   8   9       10.65      -18.13     18.13 o 
  -7   8   9       61.49       62.47     18.16 o 
  -6   8   9       50.01       45.53     16.60 o 
  -5   8   9      300.90      286.92     32.32 o 
  -4   8   9      313.50      274.23     28.58 o 
  -3   8   9      379.18      353.36     32.76 o 
  -2   8   9        1.30        6.62     12.62 o 
  -1   8   9      155.23      155.99     17.17 o 
   0   8   9      294.54      291.33     19.45 o 
   1   8   9      616.31      598.65     29.31 o 
   2   8   9      877.88      775.44     41.42 o 
   3   8   9      363.27      336.70     41.81 o 
   4   8   9       15.06       27.46     18.83 o 
   5   8   9       69.94       50.31     22.21 o 
   6   8   9       69.80       98.32     29.26 o 
   7   8   9       77.05       -2.19     24.32 o 
  -8   9   9       32.66       81.80     28.07 o 
  -7   9   9      145.95      169.04     37.18 o 
  -6   9   9      337.08      360.88     29.81 o 
  -5   9   9      404.22      371.73     37.01 o 
  -4   9   9      287.18      284.54     30.30 o 
  -3   9   9      458.51      476.40     22.87 o 
  -2   9   9      939.58      992.21     35.56 o 
  -1   9   9      884.26      848.04     28.15 o 
   0   9   9     1033.59     1060.10     42.90 o 
   1   9   9     1767.44     1709.76     60.97 o 
   2   9   9     1802.17     1672.81     61.24 o 
   3   9   9      762.25      714.69     31.36 o 
   4   9   9      465.98      484.80     32.81 o 
   5   9   9      240.26      187.81     34.66 o 
   6   9   9       37.26       60.56     27.29 o 
  -7  10   9        6.67        6.57     17.84 o 
  -6  10   9        7.83      -12.69     19.29 o 
  -5  10   9        0.27       -9.38     17.67 o 
  -4  10   9      103.54       99.47     18.08 o 
  -3  10   9      137.37      119.09     13.22 o 
  -2  10   9       10.43        7.29     11.12 o 
  -1  10   9      111.22      103.40     11.89 o 
   0  10   9      497.26      514.28     22.40 o 
   1  10   9      486.50      495.55     23.94 o 
   2  10   9      198.51      165.03     16.54 o 
   3  10   9      243.11      216.03     23.63 o 
   4  10   9      103.78       81.48     17.13 o 
   5  10   9        4.84       -3.72     14.59 o 
   6  10   9       43.78       45.65     28.26 o 
  -7  11   9       16.86       38.00     28.19 o 
  -6  11   9      127.57      127.26     18.63 o 
  -5  11   9      232.53      245.28     30.84 o 
  -4  11   9      219.78      175.10     21.98 o 
  -3  11   9      265.41      298.50     12.58 o 
  -2  11   9      242.02      258.23     10.92 o 
  -1  11   9      170.84      187.50     11.96 o 
   0  11   9      418.47      372.17     17.53 o 
   1  11   9      714.27      730.62     28.32 o 
   2  11   9      160.52      139.86     13.99 o 
   3  11   9      110.75      119.04     21.24 o 
   4  11   9      233.41      237.69     19.18 o 
   5  11   9      231.75      205.09     22.21 o 
   6  11   9       41.31        3.22     30.19 o 
  -6  12   9        0.54      -23.09     23.09 o 
  -5  12   9        6.00       -6.71     12.29 o 
  -4  12   9       10.36        2.97     10.03 o 
  -3  12   9        0.04       11.20      7.88 o 
  -2  12   9        1.67        2.53      5.38 o 
  -1  12   9        1.03        8.73     16.78 o 
   0  12   9        6.98        5.88     14.11 o 
   1  12   9       32.28       30.79      5.71 o 
   2  12   9       77.46       87.39      9.81 o 
   3  12   9       42.33       29.81      9.24 o 
   4  12   9       50.19       30.24     18.93 o 
   5  12   9       36.55        1.39     13.84 o 
  -6  13   9        5.02       -5.67     24.85 o 
  -5  13   9        1.00       15.05     14.10 o 
  -4  13   9       46.22       27.44     14.91 o 
  -3  13   9       30.13       31.78     12.72 o 
  -2  13   9       25.30       30.47     13.70 o 
  -1  13   9       56.91       63.22     19.52 o 
   0  13   9        2.38       -5.50     13.40 o 
   1  13   9        0.56       -9.32     17.23 o 
   2  13   9       40.85       35.80     16.07 o 
   3  13   9       20.02       28.13     13.40 o 
   4  13   9       37.09       37.62     27.01 o 
   5  13   9        5.74      -18.75     18.75 o 
  -5  14   9        4.68       33.64     25.97 o 
  -4  14   9       23.44       28.54     17.95 o 
  -3  14   9       20.51       27.02     18.68 o 
  -2  14   9       22.65       23.83     10.24 o 
  -1  14   9        0.25        0.21     14.51 o 
   0  14   9        1.60      -10.85     10.85 o 
   1  14   9       41.90       44.78     35.77 o 
   2  14   9       41.05       60.57     22.33 o 
   3  14   9        2.72       10.25     14.52 o 
   4  14   9       10.87       29.72     13.54 o 
  -3  15   9        2.53        3.85     29.63 o 
  -2  15   9        9.46        6.02     33.90 o 
  -1  15   9        5.28        1.96     28.38 o 
   0  15   9        1.86       11.41     33.66 o 
   1  15   9        0.06        0.09     24.75 o 
   2  15   9        3.14       15.87     34.42 o 
   3  15   9       38.00       68.93     39.32 o 
  -3  16   9       14.32       16.19     80.46 o 
  -2  16   9        3.11       19.86     40.99 o 
  -1  16   9       10.74       66.98     44.98 o 
   0  16   9        4.79       41.83     32.97 o 
   1  16   9        0.02        5.11     35.31 o 
   2  16   9        5.30       -6.70     25.26 o 
  -9   0  10       66.07        7.71     54.96 o 
  -8   0  10      320.37      358.79     76.25 o 
  -7   0  10      307.85      256.62     49.36 o 
  -6   0  10     1310.44     1152.38    166.11 o 
  -5   0  10     1109.91     1028.22     95.63 o 
  -4   0  10     1304.00     1040.33     99.59 o 
  -3   0  10     2778.98     2410.94    192.55 o 
  -2   0  10      582.70      455.32     47.19 o 
  -1   0  10     3009.55     2226.99    162.19 o 
   0   0  10    16819.66    15209.93   1014.14 o 
   1   0  10     4658.84     4394.45    279.50 o 
   2   0  10     1746.62     1398.10    152.19 o 
   3   0  10     2202.30     2050.50    239.06 o 
   4   0  10      520.71      609.32    119.49 o 
   5   0  10      221.76      269.22     80.56 o 
   6   0  10        8.94       67.55     57.94 o 
   7   0  10      136.03      145.31     77.74 o 
   8   0  10      370.58      271.16     85.76 o 
  -9   1  10       45.53      112.01     48.63 o 
  -8   1  10       58.53       43.09     49.43 o 
  -7   1  10       41.56       12.43     22.37 o 
  -6   1  10      135.43      124.55     30.77 o 
  -5   1  10      455.80      422.48     43.33 o 
  -4   1  10       99.66      115.81     29.83 o 
  -3   1  10       21.26       22.01     22.77 o 
  -2   1  10        6.61        9.00      4.42 o 
  -1   1  10     1801.95     1658.62     50.54 o 
   0   1  10      951.39      890.87     59.11 o 
   1   1  10      225.66      212.86     22.85 o 
   2   1  10        8.95        2.04     21.75 o 
   3   1  10       30.66       31.31     36.42 o 
   4   1  10      344.65      394.23     61.36 o 
   5   1  10      189.32      193.92     46.33 o 
   6   1  10      245.71      279.62     48.82 o 
   7   1  10      330.67      440.95     93.88 o 
   8   1  10      149.42      194.68     60.32 o 
  -9   2  10       51.01       57.87     39.32 o 
  -8   2  10      169.44      161.75     33.47 o 
  -7   2  10      447.95      368.49     49.20 o 
  -6   2  10      195.95      211.14     34.11 o 
  -5   2  10      807.94      719.57     58.03 o 
  -4   2  10     1765.28     1630.01     95.47 o 
  -3   2  10     1710.71     1527.45     55.03 o 
  -2   2  10     3850.47     3478.96    114.09 o 
  -1   2  10     5938.76     5438.40    224.33 o 
   0   2  10     1533.12     1303.85     57.11 o 
   1   2  10     1397.91     1240.82     78.93 o 
   2   2  10     1598.57     1444.56     72.19 o 
   3   2  10      817.94      788.83    108.17 o 
   4   2  10      342.95      389.12     68.35 o 
   5   2  10        3.77       16.44     32.54 o 
   6   2  10      310.39      248.39     47.58 o 
   7   2  10      253.02      284.07     64.52 o 
   8   2  10       27.95      123.93     57.96 o 
  -9   3  10        1.30       22.02     21.56 o 
  -8   3  10       62.60       90.74     34.10 o 
  -7   3  10      143.53      115.31     27.48 o 
  -6   3  10      127.54       77.28     25.89 o 
  -5   3  10       22.89       20.55     15.55 o 
  -4   3  10       89.05       82.22     16.92 o 
  -3   3  10      204.81      168.19     20.01 o 
  -2   3  10      321.72      333.06     16.23 o 
  -1   3  10       19.24       19.91      7.87 o 
   0   3  10      344.71      264.71     13.82 o 
   1   3  10       82.51      102.37     16.14 o 
   2   3  10       77.38       81.85     20.55 o 
   3   3  10       98.27       94.54     31.99 o 
   4   3  10      369.03      550.35     66.62 o 
   5   3  10      806.34      849.67     77.41 o 
   6   3  10      139.91      115.89     35.67 o 
   7   3  10       36.14       50.20     45.45 o 
   8   3  10       57.51      203.04     94.57 o 
  -9   4  10       11.41       -9.89     34.21 o 
  -8   4  10      100.82      102.28     28.05 o 
  -7   4  10       42.59       27.21     20.08 o 
  -6   4  10      156.98      137.95     25.67 o 
  -5   4  10      669.30      637.70     41.21 o 
  -4   4  10     1183.75     1138.62     75.48 o 
  -3   4  10     1815.17     1915.94    117.17 o 
  -2   4  10     2272.29     1992.07     57.91 o 
  -1   4  10     1115.58      881.31     33.58 o 
   0   4  10      925.15      797.38     36.17 o 
   1   4  10      793.15      680.42     36.74 o 
   2   4  10      454.05      479.62     35.94 o 
   3   4  10       88.75       79.78     26.45 o 
   4   4  10        2.59       16.58     25.91 o 
   5   4  10      385.09      343.50     52.40 o 
   6   4  10      346.67      345.63     47.00 o 
   7   4  10       83.69       99.49     47.40 o 
  -8   5  10        1.10       -8.64     18.41 o 
  -7   5  10       33.73        5.05     22.52 o 
  -6   5  10       52.54       67.50     16.56 o 
  -5   5  10       29.86       34.55     22.34 o 
  -4   5  10        0.07       -7.18     15.12 o 
  -3   5  10        8.75       13.00     11.41 o 
  -2   5  10        0.75       -4.18      7.05 o 
  -1   5  10      330.40      315.29     17.33 o 
   0   5  10      279.46      304.86     15.86 o 
   1   5  10       30.41       12.84     12.42 o 
   2   5  10      566.71      556.28     38.70 o 
   3   5  10        0.54        6.87     18.86 o 
   4   5  10      326.69      335.65     38.64 o 
   5   5  10       43.52       50.70     29.14 o 
   6   5  10       62.13       49.45     29.06 o 
   7   5  10       27.98       73.09     33.80 o 
  -8   6  10        0.21      -20.48     20.48 o 
  -7   6  10       47.03       28.33     23.78 o 
  -6   6  10      132.60      133.21     18.99 o 
  -5   6  10      390.68      399.34     27.23 o 
  -4   6  10      574.68      610.38     59.58 o 
  -3   6  10      118.71      144.57     19.50 o 
  -2   6  10       71.20       96.24     13.63 o 
  -1   6  10      170.16      187.05     19.21 o 
   0   6  10      432.69      381.56     19.47 o 
   1   6  10      667.27      559.83     29.17 o 
   2   6  10       43.11       52.47     19.80 o 
   3   6  10       24.15       35.24     21.80 o 
   4   6  10      181.25      167.91     25.61 o 
   5   6  10       35.23       49.72     30.03 o 
   6   6  10       48.06      105.62     28.68 o 
   7   6  10       21.44       91.64     33.25 o 
  -8   7  10        4.30        9.76     38.00 o 
  -7   7  10       51.29       71.59     21.42 o 
  -6   7  10        5.24       -3.15     14.70 o 
  -5   7  10       72.26       72.09     16.26 o 
  -4   7  10        2.87       10.87     19.19 o 
  -3   7  10       71.48       76.62     17.37 o 
  -2   7  10       97.82       91.31     12.49 o 
  -1   7  10        8.18        7.89     14.01 o 
   0   7  10       38.58       30.40     12.84 o 
   1   7  10       23.16       13.57     13.06 o 
   2   7  10      160.70      156.35     21.97 o 
   3   7  10        0.05      -21.94     21.94 o 
   4   7  10       82.06       96.56     29.10 o 
   5   7  10        0.86      -17.25     19.46 o 
   6   7  10        2.45      -23.48     23.48 o 
   7   7  10       10.56       46.56     29.11 o 
  -8   8  10        2.33       29.88     22.42 o 
  -7   8  10        1.50       31.22     19.19 o 
  -6   8  10        5.02        7.61     15.81 o 
  -5   8  10       10.77        7.60     16.59 o 
  -4   8  10        0.05        1.05     17.19 o 
  -3   8  10        0.10       -5.10     13.44 o 
  -2   8  10       20.33       31.81      9.80 o 
  -1   8  10        4.60        6.09     14.75 o 
   0   8  10       19.70       20.92     16.61 o 
   1   8  10      532.98      508.61     23.29 o 
   2   8  10      222.41      245.48     20.96 o 
   3   8  10        5.37       11.50     14.72 o 
   4   8  10       31.76       42.32     19.66 o 
   5   8  10        0.38        7.36     19.18 o 
   6   8  10       14.73       22.34     27.34 o 
   7   8  10        0.75      -36.99     36.99 o 
  -7   9  10       46.68       15.15     19.97 o 
  -6   9  10       88.88       89.54     19.54 o 
  -5   9  10       46.76       27.11     15.42 o 
  -4   9  10       80.31       73.16     17.79 o 
  -3   9  10       68.38       71.53     12.15 o 
  -2   9  10        7.51        9.59     10.16 o 
  -1   9  10       10.78        8.88      8.62 o 
   0   9  10      252.39      291.10     28.73 o 
   1   9  10        0.75       -5.37     11.04 o 
   2   9  10      127.00      100.38     14.79 o 
   3   9  10       80.78       80.37     16.52 o 
   4   9  10        2.17       -3.67     17.31 o 
   5   9  10      122.40      152.83     27.77 o 
   6   9  10       28.46       31.08     20.79 o 
  -7  10  10       28.32        0.98     15.37 o 
  -6  10  10        9.91        8.97     24.24 o 
  -5  10  10       53.43       38.29     17.29 o 
  -4  10  10       63.00       47.13     12.34 o 
  -3  10  10       10.08        4.89      9.76 o 
  -2  10  10       26.18       33.27     10.08 o 
  -1  10  10      105.03      103.30     11.65 o 
   0  10  10      291.01      302.83     26.78 o 
   1  10  10      507.33      523.78     26.10 o 
   2  10  10      297.92      296.80     15.85 o 
   3  10  10       93.03       68.07     16.88 o 
   4  10  10       54.05       27.21     13.37 o 
   5  10  10        0.31        4.95     14.23 o 
   6  10  10        7.98       78.65     32.29 o 
  -7  11  10        9.57       -5.38     19.09 o 
  -6  11  10       62.75       53.47     24.02 o 
  -5  11  10       89.90       63.50     17.77 o 
  -4  11  10       29.55       42.59     11.87 o 
  -3  11  10        1.72        4.76     10.14 o 
  -2  11  10        2.11        5.11     10.11 o 
  -1  11  10       59.59       61.66      8.77 o 
   0  11  10       91.73       81.74     10.51 o 
   1  11  10       20.04       15.06      9.88 o 
   2  11  10        1.43        5.87      9.26 o 
   3  11  10       33.40       31.44     12.36 o 
   4  11  10       46.81       57.29     19.49 o 
   5  11  10       49.66       72.60     20.16 o 
  -6  12  10       63.35       70.70     16.93 o 
  -5  12  10       90.23       73.95     16.00 o 
  -4  12  10      127.19      123.81     12.45 o 
  -3  12  10      177.59      195.86     16.92 o 
  -2  12  10       84.62       80.46     10.15 o 
  -1  12  10      248.99      245.03     20.25 o 
   0  12  10      724.64      734.31     55.47 o 
   1  12  10      249.98      272.57     19.43 o 
   2  12  10       47.81       47.55      9.39 o 
   3  12  10      108.88      105.93     12.60 o 
   4  12  10       79.68       71.54     15.53 o 
   5  12  10       58.93       47.65     30.63 o 
  -5  13  10       32.95       36.38     14.73 o 
  -4  13  10        5.11       11.82     14.09 o 
  -3  13  10        1.96        4.14     15.52 o 
  -2  13  10        3.62       -4.80     13.77 o 
  -1  13  10        9.87        9.33     18.30 o 
   0  13  10        0.10       -2.86     11.13 o 
   1  13  10        0.27        8.69     14.46 o 
   2  13  10       17.88       31.95     13.86 o 
   3  13  10       30.57       53.85     20.20 o 
   4  13  10       94.00      101.05     23.46 o 
  -5  14  10       66.62       73.66     22.64 o 
  -4  14  10      116.31       82.26     34.16 o 
  -3  14  10      108.20       89.93     16.96 o 
  -2  14  10      269.69      341.31     31.61 o 
  -1  14  10      479.31      571.12     27.55 o 
   0  14  10      207.64      258.06     22.08 o 
   1  14  10      178.43      168.80     58.11 o 
   2  14  10      213.06      217.30     33.31 o 
   3  14  10       88.74       73.28     17.21 o 
   4  14  10       28.96       24.15     16.36 o 
  -3  15  10        0.29       12.78     72.62 o 
  -2  15  10        1.71       10.69     31.98 o 
  -1  15  10       26.13       31.00     30.08 o 
   0  15  10        0.39       27.19     35.04 o 
   1  15  10       21.96       34.15     28.09 o 
   2  15  10       30.44       26.16     23.39 o 
   3  15  10        8.87        4.72     17.62 o 
  -2  16  10       83.36      144.10     50.73 o 
  -1  16  10       75.40       66.60     44.47 o 
   0  16  10       94.88      183.72     41.92 o 
   1  16  10       48.11       54.68     57.44 o 
  -9   1  11        0.17       61.12     39.74 o 
  -8   1  11        3.70       33.06     35.23 o 
  -7   1  11       22.69       36.73     39.03 o 
  -6   1  11      192.18      201.49     37.43 o 
  -5   1  11       22.87       31.46     22.12 o 
  -4   1  11      134.95      132.64     35.46 o 
  -3   1  11      280.27      282.85     46.28 o 
  -2   1  11      112.99       92.19      9.72 o 
  -1   1  11       21.16       10.01     37.99 o 
   0   1  11      771.71      701.23     19.36 o 
   1   1  11       77.59       98.38     17.08 o 
   2   1  11      225.75      233.97     39.47 o 
   3   1  11      253.94      254.76     43.04 o 
   4   1  11      191.16      206.84     50.33 o 
   5   1  11       43.39       48.28     39.80 o 
   6   1  11       50.67       86.63     46.17 o 
   7   1  11        0.46       48.76     38.39 o 
  -9   2  11       11.09      -21.57     39.70 o 
  -8   2  11        0.52       33.17     29.23 o 
  -7   2  11        8.81       63.73     35.84 o 
  -6   2  11       21.05       -1.87     22.12 o 
  -5   2  11       52.56       58.20     25.09 o 
  -4   2  11      185.19      177.61     19.73 o 
  -3   2  11      403.49      346.42     25.05 o 
  -2   2  11        8.47        5.12     10.91 o 
  -1   2  11      771.69      720.79     24.22 o 
   0   2  11      911.16      763.65     25.87 o 
   1   2  11      338.09      380.58     23.80 o 
   2   2  11      395.74      449.42     39.65 o 
   3   2  11      527.75      565.71     51.02 o 
   4   2  11        6.45       42.23     40.68 o 
   5   2  11        2.53       -8.56     35.72 o 
   6   2  11      118.29       68.77     46.12 o 
   7   2  11       58.91       67.14     39.57 o 
  -9   3  11        1.59       23.05     43.15 o 
  -8   3  11        9.39      -20.33     33.57 o 
  -7   3  11      159.85       89.93     34.06 o 
  -6   3  11      136.85      123.39     18.31 o 
  -5   3  11      270.38      310.34     37.24 o 
  -4   3  11       93.39       94.70     26.37 o 
  -3   3  11      451.88      311.00     42.22 o 
  -2   3  11     3451.19     3091.90    103.82 o 
  -1   3  11     2622.89     2261.02     93.04 o 
   0   3  11      985.43      968.14     41.68 o 
   1   3  11     1103.15      976.20     41.57 o 
   2   3  11      292.37      260.29     28.42 o 
   3   3  11      682.72      694.95     51.25 o 
   4   3  11      149.84      170.69     39.76 o 
   5   3  11        3.07      -13.94     26.95 o 
   6   3  11      143.22       92.84     34.22 o 
   7   3  11        4.78       13.35     32.78 o 
  -8   4  11       85.90       56.23     25.14 o 
  -7   4  11      131.94       77.30     26.74 o 
  -6   4  11      103.58      104.23     17.52 o 
  -5   4  11       57.65       58.80     16.98 o 
  -4   4  11      167.93      151.23     24.78 o 
  -3   4  11       93.65       92.69     23.30 o 
  -2   4  11       10.33        6.09     13.86 o 
  -1   4  11       14.16       13.87      6.85 o 
   0   4  11       28.59       25.99     12.75 o 
   1   4  11        0.86       -1.69     19.71 o 
   2   4  11      126.61      112.08     22.26 o 
   3   4  11       18.00       22.75     21.96 o 
   4   4  11      187.74      145.35     34.74 o 
   5   4  11      804.17      960.70    110.64 o 
   6   4  11      233.91      218.60     48.25 o 
   7   4  11       46.64       25.40     33.39 o 
  -8   5  11       76.45       58.33     25.70 o 
  -7   5  11       49.04       45.38     16.62 o 
  -6   5  11       84.12       94.85     18.01 o 
  -5   5  11       45.75       43.16     14.97 o 
  -4   5  11      458.42      439.19     27.48 o 
  -3   5  11     2537.65     2645.37    130.93 o 
  -2   5  11     2808.40     2479.43     79.24 o 
  -1   5  11     2843.30     2691.15     92.30 o 
   0   5  11     3064.10     2734.04    109.27 o 
   1   5  11     1997.74     1775.85     96.78 o 
   2   5  11     1036.07      912.22     50.94 o 
   3   5  11       33.09       32.60     23.14 o 
   4   5  11      126.68      142.61     28.54 o 
   5   5  11      454.92      440.76     54.70 o 
   6   5  11       84.26       75.24     43.80 o 
   7   5  11       40.12        0.77     28.66 o 
  -8   6  11      120.06       91.93     27.20 o 
  -7   6  11      209.31      207.40     22.20 o 
  -6   6  11       32.37       47.99     20.83 o 
  -5   6  11        9.67      -12.79     28.60 o 
  -4   6  11      128.74       95.76     16.16 o 
  -3   6  11       31.68       31.62     12.95 o 
  -2   6  11        0.91       -4.77     12.79 o 
  -1   6  11        6.73        9.64     11.07 o 
   0   6  11       45.70       55.81     14.54 o 
   1   6  11      260.69      275.34     21.04 o 
   2   6  11       23.13       40.08     19.01 o 
   3   6  11      286.24      273.04     28.85 o 
   4   6  11      658.06      663.42     50.14 o 
   5   6  11      353.20      352.34     37.70 o 
   6   6  11      264.26      268.70     38.96 o 
   7   6  11       87.63      152.49     38.67 o 
  -8   7  11       70.99      112.93     32.96 o 
  -7   7  11      148.70      202.95     27.34 o 
  -6   7  11      142.70      157.64     26.65 o 
  -5   7  11      231.46      293.58     31.04 o 
  -4   7  11     1178.24     1077.88    242.40 o 
  -3   7  11     1985.89     2034.67     82.61 o 
  -2   7  11     1300.67     1229.10     44.00 o 
  -1   7  11      800.77      779.61     27.35 o 
   0   7  11     1639.81     1421.24     71.67 o 
   1   7  11     2813.04     2681.90    110.71 o 
   2   7  11     1729.41     1568.39     80.50 o 
   3   7  11      685.49      616.72     41.22 o 
   4   7  11      365.14      357.13     29.53 o 
   5   7  11      219.89      182.49     34.31 o 
   6   7  11       42.21       22.22     23.96 o 
   7   7  11        7.35       29.66     26.41 o 
  -8   8  11       28.25       59.86     27.40 o 
  -7   8  11       42.81       74.98     21.55 o 
  -6   8  11       20.60       34.60     17.52 o 
  -5   8  11        0.91        0.36     19.74 o 
  -4   8  11        4.79       -5.57     14.92 o 
  -3   8  11        1.96       17.44     14.74 o 
  -2   8  11        1.81        2.97     11.01 o 
  -1   8  11       58.02       66.31     11.66 o 
   0   8  11       26.86       31.01     13.64 o 
   1   8  11       90.21      108.77     13.34 o 
   2   8  11      687.07      709.83     45.32 o 
   3   8  11       58.55       40.15     16.57 o 
   4   8  11       55.06       47.85     20.80 o 
   5   8  11      150.71      122.87     22.40 o 
   6   8  11      149.27      182.10     30.36 o 
  -7   9  11      112.63      144.82     25.58 o 
  -6   9  11      242.60      298.65     26.40 o 
  -5   9  11      280.95      284.22     42.53 o 
  -4   9  11      243.25      245.23     20.73 o 
  -3   9  11      457.07      444.03     19.77 o 
  -2   9  11      576.59      614.21     27.03 o 
  -1   9  11      535.20      532.80     19.63 o 
   0   9  11      504.40      533.29     27.88 o 
   1   9  11      859.38      961.91     37.87 o 
   2   9  11     1215.18     1256.04     67.85 o 
   3   9  11      626.24      642.57     36.37 o 
   4   9  11      151.97      130.00     23.71 o 
   5   9  11       38.80       68.21     18.64 o 
   6   9  11       75.30      122.16     30.18 o 
  -7  10  11        0.66       19.91     27.67 o 
  -6  10  11        3.45        0.88     16.87 o 
  -5  10  11        2.68        6.29     16.28 o 
  -4  10  11        3.53       10.51     13.96 o 
  -3  10  11        0.00       -6.06     14.44 o 
  -2  10  11       63.23       70.89     14.65 o 
  -1  10  11        0.32       -0.94      9.49 o 
   0  10  11       48.21       58.83      9.61 o 
   1  10  11       15.50        7.33     12.79 o 
   2  10  11       29.28       25.86     12.16 o 
   3  10  11      172.53      161.55     17.50 o 
   4  10  11        2.23       19.88     17.58 o 
   5  10  11       11.29       13.78     29.98 o 
   6  10  11       52.91       -4.57     34.63 o 
  -6  11  11       55.23       52.04     18.95 o 
  -5  11  11       63.43       54.60     29.82 o 
  -4  11  11      110.42      153.58     18.40 o 
  -3  11  11      187.91      215.31     21.13 o 
  -2  11  11      232.24      230.84     21.50 o 
  -1  11  11      213.07      238.16     16.96 o 
   0  11  11      360.76      355.33     17.94 o 
   1  11  11      202.99      191.77     14.62 o 
   2  11  11       39.14       41.51      9.45 o 
   3  11  11       52.70       46.55     12.13 o 
   4  11  11      148.48       89.56     15.25 o 
   5  11  11      164.02      194.31     20.05 o 
  -6  12  11       22.60       50.79     20.26 o 
  -5  12  11       11.23        2.10     13.99 o 
  -4  12  11       19.34       10.97      9.53 o 
  -3  12  11       84.73       66.58     12.26 o 
  -2  12  11       24.78       21.89      8.62 o 
  -1  12  11        0.44        5.73      6.36 o 
   0  12  11       10.43       16.62      7.95 o 
   1  12  11        0.40        3.86      8.90 o 
   2  12  11       16.32       23.23     10.77 o 
   3  12  11       24.22       22.22     16.72 o 
   4  12  11       22.85       36.62     14.25 o 
   5  12  11        2.93       -2.39     23.57 o 
  -5  13  11       34.77        3.30     20.90 o 
  -4  13  11       26.66       27.48     16.84 o 
  -3  13  11       36.60       41.08     17.32 o 
  -2  13  11      117.40      100.59     19.50 o 
  -1  13  11       48.14       55.50     15.21 o 
   0  13  11        2.57       -4.84     12.24 o 
   1  13  11       41.18       65.08     21.97 o 
   2  13  11       12.56       -3.97     16.56 o 
   3  13  11       17.45       12.69     13.77 o 
   4  13  11       40.93       21.85     30.43 o 
  -5  14  11       17.61       67.02     62.24 o 
  -4  14  11        1.64        2.75     15.59 o 
  -3  14  11        6.65        6.77     14.74 o 
  -2  14  11       11.79       -4.69     15.91 o 
  -1  14  11        0.12        2.70     11.17 o 
   0  14  11        1.78      -12.49     12.49 o 
   1  14  11        2.12       -5.34     26.88 o 
   2  14  11        0.04       -0.21     17.62 o 
   3  14  11        8.91       20.01     25.50 o 
  -3  15  11        0.90       -4.44     12.54 o 
  -2  15  11       29.93       22.98     14.83 o 
  -1  15  11       10.08       17.49     14.83 o 
   0  15  11        0.46       -0.28     11.51 o 
   1  15  11        3.32       -1.36     28.44 o 
   2  15  11        3.48       16.64     15.79 o 
  -2  16  11        0.06       -2.78     36.94 o 
  -1  16  11       19.24       26.57     39.77 o 
   0  16  11        0.02       -0.67     31.62 o 
   1  16  11        8.65       28.09     64.02 o 
  -9   0  12       29.48       56.62     59.84 o 
  -8   0  12       66.42      119.72     55.62 o 
  -7   0  12      342.41      362.88     68.03 o 
  -6   0  12      327.28      366.68     51.38 o 
  -5   0  12      545.93      527.81     94.12 o 
  -4   0  12     1687.94     1647.06    291.36 o 
  -3   0  12      664.06      594.61     75.40 o 
  -2   0  12      133.15       68.35     29.10 o 
  -1   0  12     2784.16     2309.98    200.02 o 
   0   0  12     3781.38     3667.16    167.04 o 
   1   0  12     1952.69     1739.26     73.44 o 
   2   0  12     2940.08     2859.00    242.40 o 
   3   0  12     2023.42     2063.38    235.88 o 
   4   0  12     1610.37     1511.05    213.49 o 
   5   0  12      245.64      265.55     64.82 o 
   6   0  12       26.08       64.84     51.78 o 
   7   0  12       87.97      165.70     86.09 o 
  -9   1  12        2.06       37.43     39.08 o 
  -8   1  12        5.23        1.56     67.51 o 
  -7   1  12      103.61       84.11     37.25 o 
  -6   1  12      473.69      389.36     36.93 o 
  -5   1  12      265.08      209.04     57.60 o 
  -4   1  12       55.20       45.96     37.48 o 
  -3   1  12      245.44      212.06     19.21 o 
  -2   1  12       11.66       18.75      8.64 o 
  -1   1  12        4.55       -2.76     23.29 o 
   0   1  12      810.31      743.42     38.34 o 
   1   1  12     1648.83     1741.38     95.22 o 
   2   1  12      313.32      420.42     37.09 o 
   3   1  12      208.91      236.29     47.55 o 
   4   1  12      373.00      487.24     72.04 o 
   5   1  12      476.14      493.20     58.20 o 
   6   1  12      308.24      352.16     60.70 o 
   7   1  12      109.96      119.92     58.45 o 
  -9   2  12       20.52       29.41     37.14 o 
  -8   2  12      149.56      151.76     40.32 o 
  -7   2  12      127.55      131.51     30.62 o 
  -6   2  12      296.81      353.91     34.48 o 
  -5   2  12      563.70      510.34     63.69 o 
  -4   2  12      362.79      407.36     34.63 o 
  -3   2  12      784.13      647.18     41.16 o 
  -2   2  12     2779.13     2298.29     73.15 o 
  -1   2  12     3181.43     2677.23    105.37 o 
   0   2  12     2940.29     2577.18    111.14 o 
   1   2  12     3908.25     3667.55    151.73 o 
   2   2  12     3101.16     2986.39    150.66 o 
   3   2  12     2389.36     2733.43    239.69 o 
   4   2  12      280.64      253.41     36.44 o 
   5   2  12      114.14      115.79     38.95 o 
   6   2  12      218.62      167.91     46.43 o 
   7   2  12       72.56       57.15     49.89 o 
  -8   3  12       28.60       20.12     18.29 o 
  -7   3  12       76.69       59.83     30.15 o 
  -6   3  12      167.94      136.41     18.88 o 
  -5   3  12      332.82      270.83     25.15 o 
  -4   3  12       37.72       25.34     17.79 o 
  -3   3  12       84.29       82.45     15.33 o 
  -2   3  12      201.56      233.14     14.38 o 
  -1   3  12       43.72       32.06     21.54 o 
   0   3  12      249.50      263.60     19.44 o 
   1   3  12      272.69      268.20     30.12 o 
   2   3  12      188.01      224.16     36.55 o 
   3   3  12       73.20       99.18     30.16 o 
   4   3  12      588.23      622.16     55.89 o 
   5   3  12      298.04      278.33     44.87 o 
   6   3  12      140.57      113.25     38.86 o 
   7   3  12      123.28      135.61     42.95 o 
  -8   4  12       62.82       60.15     20.75 o 
  -7   4  12       75.26       45.75     23.89 o 
  -6   4  12       95.77       95.02     22.61 o 
  -5   4  12       58.13       74.86     23.69 o 
  -4   4  12       46.16       51.29     21.94 o 
  -3   4  12      581.88      602.90     42.62 o 
  -2   4  12     1602.57     1386.10     45.00 o 
  -1   4  12     2038.44     1834.48     59.70 o 
   0   4  12     2673.83     2682.23     88.42 o 
   1   4  12     1765.74     1699.76     95.79 o 
   2   4  12      704.13      733.41     56.24 o 
   3   4  12      191.98      186.42     29.13 o 
   4   4  12      273.24      244.93     48.23 o 
   5   4  12       95.73      121.21     30.11 o 
   6   4  12       39.13       74.29     32.63 o 
   7   4  12       32.64      126.36     41.79 o 
  -8   5  12        1.00       20.05     45.85 o 
  -7   5  12        0.03      -17.30     17.30 o 
  -6   5  12       20.84       19.83     14.06 o 
  -5   5  12       27.40       34.51     19.03 o 
  -4   5  12       31.98       25.06     12.42 o 
  -3   5  12       27.84       20.89      9.25 o 
  -2   5  12       57.07       53.53     13.12 o 
  -1   5  12       31.67       31.58     12.27 o 
   0   5  12      481.82      406.19     29.25 o 
   1   5  12        9.25       -3.10     17.28 o 
   2   5  12      116.59      123.32     24.34 o 
   3   5  12     1331.23     1350.14     68.34 o 
   4   5  12      128.25      103.14     25.35 o 
   5   5  12        4.45        3.45     23.52 o 
   6   5  12        1.78        0.88     28.78 o 
   7   5  12        7.68        5.95     53.54 o 
  -8   6  12       42.95       -1.91     26.84 o 
  -7   6  12       48.60       27.05     16.36 o 
  -6   6  12       17.69       17.46     16.17 o 
  -5   6  12       73.63       57.82     15.74 o 
  -4   6  12       35.69       53.45     16.97 o 
  -3   6  12        0.68       -6.30     10.69 o 
  -2   6  12       11.99       10.01      9.31 o 
  -1   6  12       27.85       48.65     12.29 o 
   0   6  12      175.20      183.24     21.24 o 
   1   6  12       20.43       -0.08     16.75 o 
   2   6  12        4.16       16.84     18.82 o 
   3   6  12      223.14      207.18     28.60 o 
   4   6  12       37.32       41.19     22.44 o 
   5   6  12       14.81       28.64     27.16 o 
   6   6  12        4.50       72.10     29.83 o 
   7   6  12        1.22       82.57     43.59 o 
  -8   7  12       20.42       77.40     72.20 o 
  -7   7  12       77.49       62.26     19.14 o 
  -6   7  12       58.76       61.17     17.23 o 
  -5   7  12       21.16        5.11     12.79 o 
  -4   7  12       80.19       76.52     14.50 o 
  -3   7  12        0.42        2.73     11.20 o 
  -2   7  12        0.33        6.30     10.77 o 
  -1   7  12       69.64       72.57     12.88 o 
   0   7  12        5.83      -11.00     11.75 o 
   1   7  12      688.98      645.58     30.44 o 
   2   7  12      633.16      651.81     44.07 o 
   3   7  12       23.54        6.40     15.77 o 
   4   7  12        0.71       -2.41     17.88 o 
   5   7  12        9.23       35.47     28.62 o 
   6   7  12       18.28       19.63     26.66 o 
  -7   8  12        2.18       33.94     32.51 o 
  -6   8  12       11.90        0.55     15.37 o 
  -5   8  12       27.76       27.93     16.45 o 
  -4   8  12       57.13       47.93     17.20 o 
  -3   8  12        3.41        2.30      9.93 o 
  -2   8  12      143.28      146.61     15.62 o 
  -1   8  12       41.03       46.17     13.46 o 
   0   8  12      146.44      135.42     18.25 o 
   1   8  12       18.25       12.29     11.90 o 
   2   8  12       91.24       79.64     16.94 o 
   3   8  12       17.66       32.61     17.55 o 
   4   8  12        0.70       -1.35     17.15 o 
   5   8  12       10.96       17.82     21.32 o 
   6   8  12        0.40      -24.66     24.66 o 
  -7   9  12       18.60       12.20     24.17 o 
  -6   9  12       33.61       37.35     16.06 o 
  -5   9  12       77.86       86.21     19.81 o 
  -4   9  12        1.81       20.87     16.17 o 
  -3   9  12       21.96       18.52     11.74 o 
  -2   9  12       64.95       69.27     12.95 o 
  -1   9  12       11.71        5.01     11.58 o 
   0   9  12       22.46       24.89     11.99 o 
   1   9  12        3.74       -2.99     11.19 o 
   2   9  12       32.98       36.01     12.98 o 
   3   9  12        6.05        5.38     16.16 o 
   4   9  12       19.70        8.90     21.27 o 
   5   9  12       22.32       50.05     26.22 o 
   6   9  12       18.25       -1.33     23.06 o 
  -7  10  12       14.81       54.09     18.18 o 
  -6  10  12       43.98       54.27     21.83 o 
  -5  10  12       57.91       79.26     17.82 o 
  -4  10  12        5.51        2.80     10.65 o 
  -3  10  12       22.62       17.46      9.24 o 
  -2  10  12      213.46      258.14     14.71 o 
  -1  10  12      272.28      314.80     18.78 o 
   0  10  12       79.81       73.55     17.88 o 
   1  10  12      122.10      130.80     15.92 o 
   2  10  12      273.86      240.60     23.74 o 
   3  10  12      266.81      233.14     27.34 o 
   4  10  12       24.95       21.24     13.69 o 
   5  10  12        0.17       -1.02     16.91 o 
  -6  11  12       42.80       43.99     20.96 o 
  -5  11  12       58.29       49.15     13.06 o 
  -4  11  12       83.61       86.47     13.99 o 
  -3  11  12       30.90       26.19      9.79 o 
  -2  11  12        5.40       10.01      8.01 o 
  -1  11  12       36.31       43.55     12.43 o 
   0  11  12       25.24       14.20      7.69 o 
   1  11  12      105.49      140.39     19.76 o 
   2  11  12       70.10       66.16     11.73 o 
   3  11  12        5.94       -6.01     18.22 o 
   4  11  12        0.54       13.73     14.24 o 
   5  11  12       39.59       60.62     21.99 o 
  -6  12  12       26.40        9.36     13.91 o 
  -5  12  12       30.76       16.74     11.70 o 
  -4  12  12      137.35      100.20     14.21 o 
  -3  12  12      126.04      123.46     21.36 o 
  -2  12  12       95.82       96.85     11.55 o 
  -1  12  12      309.46      321.02     19.02 o 
   0  12  12      411.98      463.25     19.01 o 
   1  12  12      215.68      264.41     19.67 o 
   2  12  12      229.47      179.35     39.99 o 
   3  12  12      128.83      134.03     16.50 o 
   4  12  12       79.36       56.51     24.67 o 
  -5  13  12       20.37       31.61     23.97 o 
  -4  13  12        0.14       -1.79     29.70 o 
  -3  13  12        2.98        3.90     14.66 o 
  -2  13  12        0.22        7.12     13.62 o 
  -1  13  12       20.15       17.58     13.29 o 
   0  13  12        2.89       16.69     20.58 o 
   1  13  12        1.45        8.04     20.10 o 
   2  13  12        0.59        4.23     17.35 o 
   3  13  12       43.61       36.05     19.50 o 
   4  13  12       74.97       92.14     30.35 o 
  -4  14  12       27.73       41.81     19.41 o 
  -3  14  12       74.39       78.46     21.95 o 
  -2  14  12      168.68      243.05     36.19 o 
  -1  14  12      118.98      189.34     34.07 o 
   0  14  12       83.01       84.33     43.59 o 
   1  14  12      142.48      115.11     29.35 o 
   2  14  12       83.28       84.71     19.07 o 
   3  14  12       46.38       42.77     16.64 o 
  -3  15  12        4.85        6.28     16.83 o 
  -2  15  12        1.74       -7.71     12.73 o 
  -1  15  12       13.78        6.18     15.94 o 
   0  15  12       39.31       14.22     16.32 o 
   1  15  12       19.55       34.53     18.40 o 
   2  15  12        6.05       22.60     20.96 o 
  -8   1  13        0.03      -57.43     81.62 o 
  -7   1  13       32.17       42.91     35.63 o 
  -6   1  13       29.44      -13.44     38.69 o 
  -5   1  13      132.57      145.32     41.43 o 
  -4   1  13       26.17       13.68     28.52 o 
  -3   1  13       42.60       38.27      9.71 o 
  -2   1  13       15.89       16.08     14.41 o 
  -1   1  13       35.66       42.59     36.54 o 
   0   1  13        0.64       -8.50      8.84 o 
   1   1  13       11.60        6.19     16.03 o 
   2   1  13      140.08      127.29     24.23 o 
   3   1  13       67.54       91.14     42.54 o 
   4   1  13       36.61       68.87     39.61 o 
   5   1  13        0.15       10.72     28.56 o 
   6   1  13        2.60       58.12     46.25 o 
   7   1  13        1.76       -7.20     44.61 o 
  -8   2  13        0.11      -52.75     52.75 o 
  -7   2  13       12.16       17.97     21.80 o 
  -6   2  13        3.47      -17.84     37.54 o 
  -5   2  13        0.63      -12.01     14.11 o 
  -4   2  13       13.68       10.90     17.44 o 
  -3   2  13       19.82       10.70      8.18 o 
  -2   2  13       76.05       89.44     14.74 o 
  -1   2  13      610.99      656.85    107.75 o 
   0   2  13      135.40      124.46     19.72 o 
   1   2  13       15.12       14.48     24.36 o 
   2   2  13      689.29      703.01     56.29 o 
   3   2  13       89.15      119.59     31.45 o 
   4   2  13       17.06       25.36     31.35 o 
   5   2  13       37.19       17.27     27.03 o 
   6   2  13       22.57      -33.87     33.87 o 
   7   2  13       25.77       18.66     33.26 o 
  -8   3  13       17.38        8.14     18.25 o 
  -7   3  13       48.84       46.84     30.69 o 
  -6   3  13      263.46      243.29     32.87 o 
  -5   3  13      172.57      147.68     28.00 o 
  -4   3  13       29.61       21.63     15.61 o 
  -3   3  13      698.23      647.43     32.59 o 
  -2   3  13     2699.83     2483.11     96.93 o 
  -1   3  13      765.15      687.31     32.17 o 
   0   3  13      100.48       93.36     21.88 o 
   1   3  13      111.13      122.19     19.52 o 
   2   3  13      556.42      628.64     47.28 o 
   3   3  13      315.03      417.20     53.12 o 
   4   3  13        3.60       26.56     25.51 o 
   5   3  13       56.53       86.26     30.62 o 
   6   3  13       62.42       79.15     34.06 o 
   7   3  13       15.87        2.50     57.03 o 
  -8   4  13       45.73       23.21     18.01 o 
  -7   4  13       54.42       21.23     20.61 o 
  -6   4  13       53.14       38.49     17.72 o 
  -5   4  13       34.91       22.33     12.46 o 
  -4   4  13      418.11      574.60     73.68 o 
  -3   4  13      832.69      823.76     24.32 o 
  -2   4  13       74.00       72.48     14.61 o 
  -1   4  13      118.19      101.96      6.59 o 
   0   4  13      438.39      417.01     18.67 o 
   1   4  13      366.73      344.03     27.87 o 
   2   4  13      387.56      413.63     36.13 o 
   3   4  13      121.70      131.04     39.00 o 
   4   4  13      279.61      296.93     41.06 o 
   5   4  13      218.65      207.60     35.57 o 
   6   4  13      269.10      269.71     43.48 o 
   7   4  13       50.35       66.42     42.48 o 
  -8   5  13       28.20       52.36     24.29 o 
  -7   5  13       96.80      117.97     23.87 o 
  -6   5  13       73.37       54.43     28.02 o 
  -5   5  13       78.34       77.57     20.32 o 
  -4   5  13      688.70      713.83     33.50 o 
  -3   5  13     1690.77     1583.87     49.42 o 
  -2   5  13     1897.56     1766.09     59.17 o 
  -1   5  13     2602.33     2445.45     86.48 o 
   0   5  13     2423.37     2301.05     67.08 o 
   1   5  13     1084.36      950.75     45.85 o 
   2   5  13        5.29       21.42     18.17 o 
   3   5  13       22.90       18.92     21.83 o 
   4   5  13      186.68      185.27     33.94 o 
   5   5  13       92.66       85.99     36.14 o 
   6   5  13       54.73       43.92     29.61 o 
   7   5  13       53.42       75.73     50.97 o 
  -8   6  13       59.89       59.10     20.39 o 
  -7   6  13      129.39      106.82     36.00 o 
  -6   6  13      100.88      101.30     28.62 o 
  -5   6  13       19.18       13.69     16.10 o 
  -4   6  13        0.35       -6.90     10.53 o 
  -3   6  13       24.51       43.51     13.53 o 
  -2   6  13      224.91      212.65     25.86 o 
  -1   6  13      106.21       82.28     17.06 o 
   0   6  13       50.90       52.79     14.73 o 
   1   6  13      452.46      426.60     37.31 o 
   2   6  13        2.29       25.10     22.21 o 
   3   6  13      400.80      380.73     32.71 o 
   4   6  13      155.64      131.88     30.01 o 
   5   6  13      273.64      294.60     35.92 o 
   6   6  13      186.82      193.42     55.84 o 
  -8   7  13       15.64        6.98     29.07 o 
  -7   7  13       70.07       34.23     24.67 o 
  -6   7  13      106.76       92.93     24.17 o 
  -5   7  13      315.04      337.02     25.80 o 
  -4   7  13      961.08      952.93     59.09 o 
  -3   7  13     1322.53     1367.84     73.22 o 
  -2   7  13     1057.28     1041.05     38.63 o 
  -1   7  13     1167.87     1135.13     52.05 o 
   0   7  13     1679.58     1736.87     74.81 o 
   1   7  13      772.46      794.43     41.92 o 
   2   7  13       94.91       96.30     19.28 o 
   3   7  13       15.82        8.01     16.86 o 
   4   7  13      132.53      117.91     24.38 o 
   5   7  13      201.51      235.18     34.52 o 
   6   7  13       74.87      120.38     36.59 o 
  -7   8  13        3.77       -4.12     27.45 o 
  -6   8  13        0.37      -12.88     19.47 o 
  -5   8  13       35.86        8.92     15.13 o 
  -4   8  13       14.81        9.31     12.44 o 
  -3   8  13       25.00       23.60     11.75 o 
  -2   8  13       18.79       20.31     11.70 o 
  -1   8  13       26.95       20.28     10.39 o 
   0   8  13       22.84       30.56     11.78 o 
   1   8  13      265.15      311.04     19.64 o 
   2   8  13       40.67       56.72     17.70 o 
   3   8  13       25.20        1.31     16.35 o 
   4   8  13      181.47      186.62     24.53 o 
   5   8  13      111.96      169.84     37.60 o 
   6   8  13      135.14      132.01     39.88 o 
  -7   9  13       39.84      128.39     53.67 o 
  -6   9  13      213.58      200.37     36.86 o 
  -5   9  13      242.66      145.78     49.68 o 
  -4   9  13      328.58      383.41     21.57 o 
  -3   9  13      916.33     1028.84     38.89 o 
  -2   9  13     1688.56     1877.34     56.34 o 
  -1   9  13      591.70      681.57     25.14 o 
   0   9  13        7.60       14.42     13.60 o 
   1   9  13      168.46      164.55     14.55 o 
   2   9  13      433.33      420.50     26.49 o 
   3   9  13      201.53      172.89     21.70 o 
   4   9  13       54.40       54.85     16.33 o 
   5   9  13       99.96       84.28     23.76 o 
  -7  10  13        5.01      -24.46     43.01 o 
  -6  10  13        2.86      -12.31     19.78 o 
  -5  10  13       10.73      -10.22     12.17 o 
  -4  10  13        2.03       -5.54     10.48 o 
  -3  10  13       44.76       45.27     12.28 o 
  -2  10  13       32.67       36.86      9.27 o 
  -1  10  13        0.17      -10.21     10.96 o 
   0  10  13       29.94       44.07     11.97 o 
   1  10  13       16.89       17.69     16.39 o 
   2  10  13      226.15      209.57     23.98 o 
   3  10  13      100.93       82.52     15.70 o 
   4  10  13       34.12       13.95     21.86 o 
   5  10  13      115.33      179.29     31.31 o 
  -6  11  13       31.25       79.25     18.45 o 
  -5  11  13       53.12       53.12     13.39 o 
  -4  11  13      125.24      117.57     13.33 o 
  -3  11  13      372.90      449.77     22.39 o 
  -2  11  13      383.49      494.73     23.02 o 
  -1  11  13      349.76      353.09     17.36 o 
   0  11  13      305.99      381.82     20.96 o 
   1  11  13       69.07       69.54     14.47 o 
   2  11  13       39.46       34.55     13.51 o 
   3  11  13       32.65       27.67     13.19 o 
   4  11  13       39.15       59.07     16.91 o 
   5  11  13       18.19       17.12     42.38 o 
  -6  12  13        0.18       -8.60     24.42 o 
  -5  12  13        0.42       -5.34     12.03 o 
  -4  12  13       15.09       18.93     10.34 o 
  -3  12  13        5.66        5.66     11.05 o 
  -2  12  13       22.07       27.39      7.56 o 
  -1  12  13       30.89       27.47     10.29 o 
   0  12  13        5.96       13.85      9.39 o 
   1  12  13        6.91       12.78     15.65 o 
   2  12  13        0.74      -10.64     11.17 o 
   3  12  13        4.94       22.23     12.63 o 
   4  12  13       10.50       28.10     16.59 o 
  -5  13  13       11.55       27.68     22.73 o 
  -4  13  13       10.62        2.17     21.66 o 
  -3  13  13       26.87        1.32     19.72 o 
  -2  13  13       37.63       31.79     16.35 o 
  -1  13  13       15.36       15.49     14.99 o 
   0  13  13       59.52      104.44     44.92 o 
   1  13  13       56.21       43.89     19.41 o 
   2  13  13        4.35       31.61     26.71 o 
   3  13  13        2.05      -20.23     20.23 o 
  -4  14  13        1.21        0.95     23.37 o 
  -3  14  13        0.85       -2.67     15.38 o 
  -2  14  13        0.36        4.61     16.81 o 
  -1  14  13        4.26        9.22     22.10 o 
   0  14  13        7.14       -1.85     16.38 o 
   1  14  13        3.98       19.15     17.59 o 
   2  14  13        0.44      -10.93     19.74 o 
  -3  15  13        1.11      -21.46     21.46 o 
  -2  15  13       23.66       38.64     14.84 o 
  -1  15  13        9.90       23.75     34.23 o 
   0  15  13        6.84       -3.50     12.77 o 
   1  15  13        0.36        9.26     17.36 o 
  -8   0  14       53.99      104.41     44.74 o 
  -7   0  14       47.50     -107.66    107.66 o 
  -6   0  14      155.34       39.72     46.81 o 
  -5   0  14     1057.64     1031.45    226.46 o 
  -4   0  14     2180.87     2298.47    235.57 o 
  -3   0  14     2066.67     1969.88     40.50 o 
  -2   0  14     1554.01     1274.23    232.28 o 
  -1   0  14     2164.19     1736.12    182.81 o 
   0   0  14     1771.04     1640.08     74.45 o 
   1   0  14     2094.84     2020.26     92.58 o 
   2   0  14     1153.53     1179.40    152.58 o 
   3   0  14     1292.11     1473.18    196.55 o 
   4   0  14     1539.13     1513.34    214.44 o 
   5   0  14      474.22      349.21     89.56 o 
   6   0  14       92.89      102.89     55.37 o 
   7   0  14       11.03      -29.87    128.22 o 
  -8   1  14        4.16       35.45     27.85 o 
  -7   1  14        0.54       -8.43     60.98 o 
  -6   1  14       24.13       64.44     33.40 o 
  -5   1  14       45.82       64.80     43.11 o 
  -4   1  14       33.63       36.28     10.00 o 
  -3   1  14        0.22       11.12      9.53 o 
  -2   1  14       73.17       93.13     57.38 o 
  -1   1  14       80.82       67.67     32.69 o 
   0   1  14      345.93      309.78     19.99 o 
   1   1  14      696.08      792.55     51.89 o 
   2   1  14      650.21      646.43     59.69 o 
   3   1  14      755.42      797.14     62.45 o 
   4   1  14      499.26      547.85     57.80 o 
   5   1  14      107.41       84.59     37.95 o 
   6   1  14       33.17       61.35     35.89 o 
   7   1  14       68.10       65.73     50.22 o 
  -8   2  14       33.69       26.66     18.63 o 
  -7   2  14       98.93       71.12     33.39 o 
  -6   2  14      232.09      199.69     24.58 o 
  -5   2  14      301.56      285.92     32.09 o 
  -4   2  14      285.65      223.08     45.85 o 
  -3   2  14      498.32      464.94     33.80 o 
  -2   2  14     2080.21     2071.85    199.12 o 
  -1   2  14     1953.66     1718.08    126.71 o 
   0   2  14     1547.49     1410.83     68.95 o 
   1   2  14     1055.60      979.81     45.10 o 
   2   2  14     1151.07     1222.31     67.22 o 
   3   2  14      741.65      826.86     55.88 o 
   4   2  14      234.94      305.30     40.52 o 
   5   2  14      170.85      229.77     46.13 o 
   6   2  14      125.42      101.29     33.47 o 
   7   2  14       31.34       36.67     40.66 o 
  -8   3  14       14.98       20.18     26.15 o 
  -7   3  14       12.47       55.25     32.84 o 
  -6   3  14      103.37       68.03     16.71 o 
  -5   3  14       81.43       90.00     21.33 o 
  -4   3  14       81.22       86.77     17.47 o 
  -3   3  14      116.34      128.38     18.32 o 
  -2   3  14      449.41      412.30     27.35 o 
  -1   3  14      144.69      151.75     15.50 o 
   0   3  14        3.68      -11.34     12.97 o 
   1   3  14       43.60       65.52     16.92 o 
   2   3  14       11.88       14.29     18.15 o 
   3   3  14      170.00      202.75     27.02 o 
   4   3  14      158.16      166.62     30.68 o 
   5   3  14      113.96      146.83     40.64 o 
   6   3  14      140.68      204.50     45.92 o 
   7   3  14       58.55       66.98     41.76 o 
  -8   4  14       64.90       48.59     32.30 o 
  -7   4  14       60.60       75.46     35.38 o 
  -6   4  14       88.80       51.00     21.52 o 
  -5   4  14      127.58      121.64     14.27 o 
  -4   4  14       99.08       99.62     18.00 o 
  -3   4  14       64.12       67.06     18.43 o 
  -2   4  14      162.12      177.51     19.43 o 
  -1   4  14     1275.54     1356.57     92.83 o 
   0   4  14     1079.63     1018.11     38.52 o 
   1   4  14      289.48      282.65     25.06 o 
   2   4  14      438.99      412.60     38.76 o 
   3   4  14      849.88      816.23     49.13 o 
   4   4  14      208.69      251.51     38.99 o 
   5   4  14        9.95       19.13     37.37 o 
   6   4  14       16.97       90.99     33.64 o 
  -8   5  14        6.10       15.59     27.47 o 
  -7   5  14       27.20        4.26     15.31 o 
  -6   5  14        7.72       10.47     12.58 o 
  -5   5  14       67.64       74.88     24.76 o 
  -4   5  14        1.45       -0.74      8.71 o 
  -3   5  14       14.93       19.57     16.65 o 
  -2   5  14        0.10       10.63     12.59 o 
  -1   5  14      303.57      291.94     30.67 o 
   0   5  14       53.25       50.76     12.19 o 
   1   5  14       57.53       53.97     19.55 o 
   2   5  14      286.20      292.50     28.82 o 
   3   5  14       19.65       37.43     18.87 o 
   4   5  14        1.28       -6.81     19.34 o 
   5   5  14        4.25       20.90     27.02 o 
   6   5  14        8.07       48.94     36.36 o 
  -8   6  14       10.27      -17.34     42.70 o 
  -7   6  14       11.26       -2.31     24.34 o 
  -6   6  14       49.49       33.27     13.53 o 
  -5   6  14      153.97      155.73     24.36 o 
  -4   6  14      122.20      132.49     12.00 o 
  -3   6  14       98.06       96.05     15.70 o 
  -2   6  14        4.76        0.32     14.76 o 
  -1   6  14        3.84        9.43      9.10 o 
   0   6  14        1.19        1.04      9.52 o 
   1   6  14        9.88       10.09     14.71 o 
   2   6  14      434.69      420.28     37.14 o 
   3   6  14      508.20      468.39     43.03 o 
   4   6  14      224.55      217.55     28.30 o 
   5   6  14       49.88       83.38     25.15 o 
   6   6  14        0.25      -17.31     24.94 o 
  -7   7  14       50.25       64.29     21.62 o 
  -6   7  14       18.50       44.51     17.56 o 
  -5   7  14        4.30       11.94     15.63 o 
  -4   7  14       86.53       77.71     11.34 o 
  -3   7  14        0.45       -4.15     11.33 o 
  -2   7  14       11.31        5.30      9.32 o 
  -1   7  14      177.55      189.88     18.88 o 
   0   7  14       63.38       60.70     15.89 o 
   1   7  14      554.55      585.80     38.36 o 
   2   7  14       98.84      104.94     20.54 o 
   3   7  14       27.47       16.07     20.15 o 
   4   7  14        1.20        4.26     25.30 o 
   5   7  14        0.10       30.49     23.87 o 
   6   7  14        2.25       -2.79     44.61 o 
  -7   8  14        2.95       24.67     14.68 o 
  -6   8  14        0.07       21.31     17.76 o 
  -5   8  14       22.33       19.39     14.23 o 
  -4   8  14       42.26       34.86     12.33 o 
  -3   8  14       41.38       55.20     17.62 o 
  -2   8  14       22.41       21.24     11.88 o 
  -1   8  14      320.17      292.64     22.38 o 
   0   8  14      233.07      264.85     17.83 o 
   1   8  14       14.01       15.47     12.26 o 
   2   8  14        0.50        8.70     17.01 o 
   3   8  14       16.63        9.96     16.70 o 
   4   8  14        3.07      -17.31     17.31 o 
   5   8  14        6.82        7.09     27.93 o 
  -7   9  14        1.50      -18.09     26.03 o 
  -6   9  14       33.10       11.55     18.14 o 
  -5   9  14       64.53       71.00     13.43 o 
  -4   9  14        4.35       12.19     10.76 o 
  -3   9  14       38.30       17.02     12.41 o 
  -2   9  14        4.56       12.31     14.06 o 
  -1   9  14      105.61       97.78     14.56 o 
   0   9  14       51.40       47.08     15.80 o 
   1   9  14      153.65      151.92     19.59 o 
   2   9  14      102.87       93.66     19.74 o 
   3   9  14       93.42      103.27     17.75 o 
   4   9  14       10.51        1.46     24.78 o 
   5   9  14        8.47       40.25     23.07 o 
  -6  10  14       54.79       61.28     21.81 o 
  -5  10  14       79.90       60.90     13.24 o 
  -4  10  14       65.00       69.71     15.84 o 
  -3  10  14      189.72      189.54     22.85 o 
  -2  10  14      438.33      535.15     29.93 o 
  -1  10  14       61.54       74.82     12.09 o 
   0  10  14        1.89        8.12     11.15 o 
   1  10  14       15.62       11.23     12.20 o 
   2  10  14       94.93       75.93     12.60 o 
   3  10  14      110.55       74.55     18.72 o 
   4  10  14       17.43       16.38     16.82 o 
   5  10  14       14.95       29.69     29.61 o 
  -6  11  14       14.12       18.92     20.16 o 
  -5  11  14       36.53       54.72     16.82 o 
  -4  11  14        9.77       13.25     12.50 o 
  -3  11  14       10.35       22.22     11.23 o 
  -2  11  14       73.24       67.95     12.40 o 
  -1  11  14       60.24       48.08     10.85 o 
   0  11  14        3.86       12.66     10.89 o 
   1  11  14       33.85       26.14     14.72 o 
   2  11  14       75.63       65.73     13.86 o 
   3  11  14       29.03       86.66     25.83 o 
   4  11  14       84.13      113.32     30.66 o 
  -5  12  14       35.25       60.72     20.99 o 
  -4  12  14       88.64      104.64     20.46 o 
  -3  12  14      112.43      159.45     24.84 o 
  -2  12  14      103.56       87.39     15.21 o 
  -1  12  14      203.04      212.50     12.93 o 
   0  12  14      115.57      121.45     14.31 o 
   1  12  14       66.77      102.38     30.73 o 
   2  12  14       34.77       69.78     23.43 o 
   3  12  14       28.16        4.27     10.74 o 
   4  12  14       53.35       28.92     16.22 o 
  -4  13  14        1.17       14.01     24.12 o 
  -3  13  14        7.12       -0.44     19.28 o 
  -2  13  14        7.02        5.54     14.74 o 
  -1  13  14       20.03       28.97     15.72 o 
   0  13  14       28.59       10.69     16.31 o 
   1  13  14        5.38      -18.90     37.29 o 
   2  13  14        1.59       -1.99     18.95 o 
   3  13  14       41.75       41.06     43.83 o 
  -3  14  14       47.34       28.24     20.07 o 
  -2  14  14      152.88      260.79     42.33 o 
  -1  14  14      153.55      218.19     42.73 o 
   0  14  14      153.51      183.92     25.72 o 
   1  14  14      104.83      125.74     35.67 o 
   2  14  14       93.89       90.44     33.05 o 
  -2  15  14        0.11       42.20     18.42 o 
  -1  15  14       12.35       13.51     14.65 o 
   0  15  14       20.71       20.62     15.28 o 
  -8   1  15        0.91       65.08     57.61 o 
  -7   1  15       14.78      -50.13     50.13 o 
  -6   1  15        0.55      -17.42     37.13 o 
  -5   1  15        8.15       -1.34     10.95 o 
  -4   1  15      351.44      289.55     45.48 o 
  -3   1  15      364.02      340.82     17.32 o 
  -2   1  15       25.89       15.60     27.68 o 
  -1   1  15       41.10       28.82     30.86 o 
   0   1  15        9.90        9.14      8.01 o 
   1   1  15        5.07        4.34     11.59 o 
   2   1  15        5.29       -8.48     19.56 o 
   3   1  15        7.59       27.01     25.76 o 
   4   1  15      110.69       75.37     30.56 o 
   5   1  15       70.61       57.71     37.08 o 
   6   1  15        9.31       58.02     62.85 o 
  -8   2  15       16.29       24.47     21.37 o 
  -7   2  15        7.80       16.96     31.58 o 
  -6   2  15        5.85       28.06     20.17 o 
  -5   2  15        2.75       -6.29     15.84 o 
  -4   2  15        2.97       -4.21     11.15 o 
  -3   2  15       42.48       32.13      7.40 o 
  -2   2  15      109.13      105.43     12.66 o 
  -1   2  15       52.55       59.45     37.00 o 
   0   2  15       22.49       14.74      7.90 o 
   1   2  15        1.42       -3.20     18.38 o 
   2   2  15      197.35      216.56     31.12 o 
   3   2  15      295.25      274.89     36.91 o 
   4   2  15      263.88      242.28     45.26 o 
   5   2  15       20.57      -17.18     30.10 o 
   6   2  15        9.68       -8.72     45.85 o 
  -8   3  15        0.16        8.76     19.84 o 
  -7   3  15       10.98      -20.09     23.05 o 
  -6   3  15       33.36       10.61     12.82 o 
  -5   3  15      100.00      122.38     21.33 o 
  -4   3  15      279.40      296.11     10.14 o 
  -3   3  15     1164.39     1094.11     50.12 o 
  -2   3  15      761.98      794.49     45.50 o 
  -1   3  15       78.67       71.53     41.69 o 
   0   3  15      127.32      128.17     15.41 o 
   1   3  15      297.90      314.91     37.98 o 
   2   3  15      493.23      505.77     45.21 o 
   3   3  15      133.72      150.08     24.88 o 
   4   3  15       92.43       93.14     39.11 o 
   5   3  15      156.45      172.93     32.94 o 
   6   3  15       71.15       10.74     38.96 o 
  -8   4  15       14.01       -7.84     19.53 o 
  -7   4  15        2.47       -2.41     21.76 o 
  -6   4  15       88.95       71.64     27.28 o 
  -5   4  15      181.77      213.76     17.13 o 
  -4   4  15      159.79      190.26     28.85 o 
  -3   4  15       14.65       18.09     15.75 o 
  -2   4  15       92.54       99.94     21.49 o 
  -1   4  15       59.83       54.97     18.59 o 
   0   4  15        1.35       13.51     11.80 o 
   1   4  15       33.79       58.16     24.77 o 
   2   4  15        3.95       12.32     21.30 o 
   3   4  15       51.08       74.44     20.40 o 
   4   4  15       41.09       63.15     32.39 o 
   5   4  15      200.01      268.71     36.25 o 
   6   4  15      125.19      170.07     53.05 o 
  -8   5  15       33.26       16.89     18.43 o 
  -7   5  15       52.21       52.47     39.12 o 
  -6   5  15       69.60       49.35     23.85 o 
  -5   5  15      127.30      171.82     26.34 o 
  -4   5  15      223.67      268.93     16.65 o 
  -3   5  15      153.56      176.15     20.17 o 
  -2   5  15      560.82      570.26     39.78 o 
  -1   5  15     1436.81     1266.91     88.39 o 
   0   5  15     1439.05     1310.50     49.53 o 
   1   5  15      980.70      954.25     59.42 o 
   2   5  15      454.92      515.74     41.74 o 
   3   5  15      387.57      411.40     34.80 o 
   4   5  15      188.69      218.09     29.35 o 
   5   5  15       68.36      152.54     43.87 o 
   6   5  15       18.06      -34.24     34.24 o 
  -7   6  15       44.72       39.46     39.18 o 
  -6   6  15        0.49       22.89     33.78 o 
  -5   6  15       76.82       72.41     16.21 o 
  -4   6  15      279.86      264.59     16.84 o 
  -3   6  15        0.36       -6.28     11.00 o 
  -2   6  15      136.34      152.88     19.14 o 
  -1   6  15      153.18      159.57     16.26 o 
   0   6  15      185.83      160.53     18.56 o 
   1   6  15        0.87       11.98     14.00 o 
   2   6  15      611.54      588.43     42.49 o 
   3   6  15      296.82      242.00     27.57 o 
   4   6  15      211.79      188.05     28.58 o 
   5   6  15      105.14      146.28     48.25 o 
   6   6  15      120.23      112.63     43.65 o 
  -7   7  15       65.02       91.19     29.35 o 
  -6   7  15      107.80      120.09     18.81 o 
  -5   7  15      173.71      227.95     28.26 o 
  -4   7  15      214.68      253.81     13.97 o 
  -3   7  15      312.21      368.27     21.51 o 
  -2   7  15      702.00      770.24     35.12 o 
  -1   7  15     1264.83     1291.83     65.24 o 
   0   7  15      874.21     1025.09     38.79 o 
   1   7  15      413.78      434.71     31.71 o 
   2   7  15      148.26      152.08     18.57 o 
   3   7  15      190.98      161.18     30.27 o 
   4   7  15      363.42      314.75     31.22 o 
   5   7  15      115.94      106.55     29.82 o 
  -7   8  15        0.79        5.76     20.82 o 
  -6   8  15        7.65       10.20     14.59 o 
  -5   8  15        0.13       -4.26     19.05 o 
  -4   8  15        2.73        4.58     19.39 o 
  -3   8  15        4.02       18.11     13.13 o 
  -2   8  15        0.48        2.90     10.93 o 
  -1   8  15      136.10      157.59     13.39 o 
   0   8  15       49.42       67.34     16.22 o 
   1   8  15      194.71      245.59     25.15 o 
   2   8  15      259.71      254.41     33.95 o 
   3   8  15      621.24      633.63     35.15 o 
   4   8  15      193.21      193.23     30.95 o 
   5   8  15      128.38      140.21     40.18 o 
  -7   9  15       74.69       12.78     36.69 o 
  -6   9  15      162.51      146.80     37.31 o 
  -5   9  15       98.72       84.50     18.66 o 
  -4   9  15      104.21      147.47     16.52 o 
  -3   9  15      559.40      614.93     30.79 o 
  -2   9  15      751.19      916.11     28.73 o 
  -1   9  15      152.74      189.52     16.12 o 
   0   9  15      301.79      351.08     20.19 o 
   1   9  15      506.98      571.26     27.10 o 
   2   9  15      268.02      342.01     24.63 o 
   3   9  15       93.30       99.73     23.15 o 
   4   9  15       67.11       94.73     26.43 o 
   5   9  15      120.82      173.49     30.06 o 
  -6  10  15        1.25       21.18     23.33 o 
  -5  10  15        2.53       -9.60     13.64 o 
  -4  10  15        0.06       11.00     14.02 o 
  -3  10  15       12.10       17.27     13.83 o 
  -2  10  15       48.54       66.11     11.12 o 
  -1  10  15       77.38       91.10     14.71 o 
   0  10  15       33.47       47.94     12.93 o 
   1  10  15       52.32       55.24     12.27 o 
   2  10  15       88.35       92.91     14.55 o 
   3  10  15       22.16       36.17     17.80 o 
   4  10  15       74.63       52.03     19.54 o 
  -6  11  15       20.16        5.49     28.04 o 
  -5  11  15       25.27       39.25     17.44 o 
  -4  11  15       94.05       72.14     13.60 o 
  -3  11  15       49.13       52.80     14.01 o 
  -2  11  15       13.13       14.40     10.06 o 
  -1  11  15      214.15      292.32     19.38 o 
   0  11  15      272.37      312.30     17.89 o 
   1  11  15      205.10      231.96     18.77 o 
   2  11  15       72.65       65.33     12.79 o 
   3  11  15       20.29       26.08     20.13 o 
   4  11  15       27.18       19.98     21.95 o 
  -5  12  15        1.06       10.32     15.77 o 
  -4  12  15        0.05      -12.03     12.03 o 
  -3  12  15        3.12       -2.49     14.01 o 
  -2  12  15       97.10       97.17     12.88 o 
  -1  12  15       58.21       63.47     10.36 o 
   0  12  15       54.58       50.51     13.95 o 
   1  12  15       48.15       55.66     17.47 o 
   2  12  15       19.43      -11.09     13.12 o 
   3  12  15        1.40       24.32     14.66 o 
  -4  13  15        0.55       64.02     29.71 o 
  -3  13  15       12.68       15.12     18.81 o 
  -2  13  15       28.85       53.08     34.22 o 
  -1  13  15        6.16      -10.82     14.81 o 
   0  13  15       15.31       24.68     23.74 o 
   1  13  15       11.61       39.20     22.89 o 
   2  13  15       29.73       15.20     23.47 o 
  -3  14  15        7.55        4.46     24.62 o 
  -2  14  15        4.39       15.28     18.56 o 
  -1  14  15        3.94        8.05     15.21 o 
   0  14  15       16.97       27.46     35.21 o 
   1  14  15       44.00       66.40     36.02 o 
  -8   0  16       14.32      -68.57     68.57 o 
  -7   0  16       25.19      -71.48     71.48 o 
  -6   0  16      105.50       65.41     92.86 o 
  -5   0  16      708.89      761.35    104.12 o 
  -4   0  16     2405.90     2244.56     79.47 o 
  -3   0  16     1224.43     1089.43    118.98 o 
  -2   0  16     1106.71     1182.13    244.93 o 
  -1   0  16     1107.57      944.29    215.58 o 
   0   0  16      611.17      636.59     29.23 o 
   1   0  16       46.90       66.47     27.02 o 
   2   0  16       20.47       25.62     29.04 o 
   3   0  16      286.83      178.46     99.40 o 
   4   0  16      443.06      514.89     99.56 o 
   5   0  16       96.62       90.74     51.36 o 
   6   0  16       76.16      219.93    150.74 o 
  -8   1  16       28.48        6.72     20.02 o 
  -7   1  16        4.79        5.45     15.49 o 
  -6   1  16       10.54      -17.00     17.00 o 
  -5   1  16       49.21       42.00     15.72 o 
  -4   1  16       57.06       71.09     20.21 o 
  -3   1  16        1.51        4.72     21.55 o 
  -2   1  16        7.91      -14.60     54.38 o 
  -1   1  16       17.38       -4.55     76.79 o 
   0   1  16       15.44       18.25      9.43 o 
   1   1  16        8.52       18.19     12.60 o 
   2   1  16      191.78      200.55     34.33 o 
   3   1  16      676.74      658.05     55.05 o 
   4   1  16      449.88      492.92     65.38 o 
   5   1  16       99.65       60.29     31.76 o 
   6   1  16       24.16       65.37     36.64 o 
  -8   2  16       16.68      -18.03     30.61 o 
  -7   2  16       59.60       40.39     23.62 o 
  -6   2  16      247.07      179.94     17.73 o 
  -5   2  16      650.70      688.59     38.14 o 
  -4   2  16      587.67      477.41    101.73 o 
  -3   2  16     1702.17     1660.22     94.11 o 
  -2   2  16     1580.23     1486.48    143.94 o 
  -1   2  16      823.10      843.00    141.25 o 
   0   2  16      394.54      293.72     58.89 o 
   1   2  16      139.12      161.63     20.11 o 
   2   2  16      395.42      467.01     30.86 o 
   3   2  16      316.40      337.05     41.17 o 
   4   2  16      122.51      179.05     31.24 o 
   5   2  16      114.54      107.14     41.78 o 
   6   2  16       60.81       95.69     59.76 o 
  -8   3  16        3.67       20.65     41.96 o 
  -7   3  16        0.10      -14.16     14.16 o 
  -6   3  16       11.35       23.55     23.12 o 
  -5   3  16        2.48       -4.04     15.55 o 
  -4   3  16        0.11        2.37      6.94 o 
  -3   3  16       60.89       54.78     14.07 o 
  -2   3  16       70.11       94.23     12.85 o 
  -1   3  16       20.92       -2.21     35.85 o 
   0   3  16      332.55      282.79     39.03 o 
   1   3  16      209.93      175.61     19.98 o 
   2   3  16      106.40      101.38     19.66 o 
   3   3  16      110.89       98.72     25.58 o 
   4   3  16      125.27      151.10     31.21 o 
   5   3  16       53.86        2.43     28.37 o 
   6   3  16       13.11       -2.52     49.76 o 
  -8   4  16        7.49       27.84     26.06 o 
  -7   4  16        7.99       19.43     28.26 o 
  -6   4  16      117.65       87.44     16.11 o 
  -5   4  16      375.24      411.98     29.22 o 
  -4   4  16      479.76      480.32     27.43 o 
  -3   4  16      124.78      136.19     13.23 o 
  -2   4  16      549.73      612.78     42.53 o 
  -1   4  16     1032.49     1077.70     92.11 o 
   0   4  16      265.07      233.86     30.85 o 
   1   4  16      160.43      166.97     19.25 o 
   2   4  16      220.35      233.59     27.66 o 
   3   4  16       82.21       72.84     23.75 o 
   4   4  16       20.11       52.66     30.74 o 
   5   4  16       22.70       72.11     29.62 o 
   6   4  16       24.70       46.47     36.77 o 
  -7   5  16        0.89      -14.11     21.99 o 
  -6   5  16       14.62      -10.24     20.24 o 
  -5   5  16        0.65        0.08     11.56 o 
  -4   5  16        0.95       -0.43     11.55 o 
  -3   5  16       34.01       27.79     13.31 o 
  -2   5  16       59.15       53.91     14.23 o 
  -1   5  16      254.88      331.24     41.96 o 
   0   5  16        3.64        5.82     13.18 o 
   1   5  16       52.22       61.56     19.12 o 
   2   5  16        2.56       12.15     22.41 o 
   3   5  16        2.22       22.83     19.03 o 
   4   5  16       22.12       16.17     22.16 o 
   5   5  16        1.08       -4.04     28.09 o 
   6   5  16       32.78       86.32     62.89 o 
  -7   6  16        1.39        4.29     25.45 o 
  -6   6  16        0.46       12.70     18.78 o 
  -5   6  16       40.76       52.93     16.48 o 
  -4   6  16      153.36      164.82     22.48 o 
  -3   6  16      134.55      175.22     16.96 o 
  -2   6  16       31.78       40.93     15.52 o 
  -1   6  16       93.87       99.09     18.20 o 
   0   6  16       72.63       88.28     11.24 o 
   1   6  16        1.30       -0.04     19.24 o 
   2   6  16       14.09       10.40     17.43 o 
   3   6  16        4.64       -7.58     19.23 o 
   4   6  16        3.07       -3.39     20.17 o 
   5   6  16       10.76       93.33     31.25 o 
  -7   7  16        8.47      -11.61     23.22 o 
  -6   7  16        6.32        9.98     18.42 o 
  -5   7  16       39.79       64.50     14.09 o 
  -4   7  16      104.12      110.26     17.77 o 
  -3   7  16       82.65      106.05     15.43 o 
  -2   7  16       38.34       40.98     13.42 o 
  -1   7  16      100.20      120.05     11.45 o 
   0   7  16      114.11       95.13     15.34 o 
   1   7  16        1.25       -7.07     10.69 o 
   2   7  16        0.15       -1.87     14.86 o 
   3   7  16        0.85        6.60     23.39 o 
   4   7  16        3.46       -2.23     17.23 o 
   5   7  16        9.94        9.65     39.11 o 
  -7   8  16        6.58       25.93     37.48 o 
  -6   8  16        2.14       41.75     21.64 o 
  -5   8  16       16.73       16.79     14.40 o 
  -4   8  16        0.86       10.46     12.52 o 
  -3   8  16       70.88       78.30     15.39 o 
  -2   8  16        7.10        6.73      8.42 o 
  -1   8  16       45.57       44.68     12.88 o 
   0   8  16        0.89        6.24     10.78 o 
   1   8  16        0.23      -10.48     10.48 o 
   2   8  16        4.89       20.54     14.58 o 
   3   8  16        0.66       27.27     18.34 o 
   4   8  16        0.25      -11.95     20.77 o 
   5   8  16        2.20       41.43     30.05 o 
  -6   9  16        1.82       12.45     22.19 o 
  -5   9  16        0.28       -7.74     10.55 o 
  -4   9  16       52.56       41.15     20.48 o 
  -3   9  16       33.06       35.17     13.11 o 
  -2   9  16       17.13       17.68     11.93 o 
  -1   9  16       30.54       28.08     14.88 o 
   0   9  16       12.14       16.24     12.57 o 
   1   9  16        0.64       -6.81     13.94 o 
   2   9  16        9.16       13.77     15.60 o 
   3   9  16       27.89        6.38     15.34 o 
   4   9  16       28.95       58.77     34.16 o 
  -6  10  16        2.99       30.28     23.63 o 
  -5  10  16       25.97       55.64     25.20 o 
  -4  10  16       81.82       74.39     15.74 o 
  -3  10  16      279.56      340.14     35.42 o 
  -2  10  16      103.41      143.59     15.07 o 
  -1  10  16       21.35       21.96     16.39 o 
   0  10  16       34.08       28.92     15.08 o 
   1  10  16        1.19       -4.60     12.24 o 
   2  10  16        6.78        5.30     12.84 o 
   3  10  16        3.45       -6.63     16.35 o 
   4  10  16       25.54       40.06     19.94 o 
  -5  11  16        0.34        7.02     25.98 o 
  -4  11  16        4.82       -9.84     22.91 o 
  -3  11  16       45.79       35.25     15.13 o 
  -2  11  16       63.24       72.09     12.75 o 
  -1  11  16        0.07       -1.76     12.43 o 
   0  11  16        0.14        1.77      9.47 o 
   1  11  16       32.96       30.85     12.84 o 
   2  11  16       45.78       33.76     22.28 o 
   3  11  16       92.05       72.96     17.28 o 
  -4  12  16      201.56      229.37     57.69 o 
  -3  12  16       71.48       62.74     19.89 o 
  -2  12  16       82.91      103.50     10.92 o 
  -1  12  16      171.19      199.39     26.22 o 
   0  12  16      137.67      161.78     17.42 o 
   1  12  16       62.07       53.09     16.01 o 
   2  12  16        4.11      -17.58     17.58 o 
   3  12  16       48.43       49.23     18.21 o 
  -4  13  16       11.96       38.71     36.69 o 
  -3  13  16        3.13      -26.17     26.17 o 
  -2  13  16        0.22        3.95     15.50 o 
  -1  13  16        0.68       16.05     19.00 o 
   0  13  16        7.56       10.34     21.09 o 
   1  13  16        0.28       -1.12     17.03 o 
   2  13  16       13.24       23.17     24.34 o 
  -2  14  16       73.72      118.88     27.76 o 
  -1  14  16       69.79       87.36     20.05 o 
   0  14  16       52.93       81.29     18.46 o 
  -8   1  17        0.02       33.25     19.06 o 
  -7   1  17        0.24       37.27     42.32 o 
  -6   1  17       24.80       18.26     18.33 o 
  -5   1  17       86.84       79.43     34.08 o 
  -4   1  17      320.73      304.04     14.40 o 
  -3   1  17        5.96       11.55     19.48 o 
  -2   1  17       38.11       45.38     32.52 o 
  -1   1  17      150.33      165.02     41.15 o 
   0   1  17      188.46      208.06     23.62 o 
   1   1  17       64.11       61.45     18.83 o 
   2   1  17        0.28      -10.82     14.69 o 
   3   1  17       45.79       37.56     20.86 o 
   4   1  17       49.05       23.14     31.38 o 
   5   1  17        9.30      -26.81     26.81 o 
   6   1  17        9.72       36.28     39.32 o 
  -8   2  17       42.26       18.62    119.30 o 
  -7   2  17       15.84       36.62     33.32 o 
  -6   2  17       33.11       20.71     15.44 o 
  -5   2  17       83.62      100.71     62.62 o 
  -4   2  17       79.41       88.62     11.89 o 
  -3   2  17      700.98      930.81    122.86 o 
  -2   2  17        0.79      -17.59     30.56 o 
  -1   2  17       95.23      115.01     38.04 o 
   0   2  17        1.55       -8.99     15.55 o 
   1   2  17        0.18       -5.57      9.98 o 
   2   2  17       50.10       17.76     24.15 o 
   3   2  17      216.83      218.47     28.84 o 
   4   2  17       83.39       92.88     30.58 o 
   5   2  17       10.18      -22.57     28.62 o 
   6   2  17        2.63       34.59     59.33 o 
  -8   3  17       12.32        5.95     55.68 o 
  -7   3  17       14.76       11.09     21.11 o 
  -6   3  17       60.62       28.84     11.69 o 
  -5   3  17       37.78       46.78      9.17 o 
  -4   3  17      147.10      138.59     12.26 o 
  -3   3  17      293.19      291.25     20.72 o 
  -2   3  17       43.00       42.03     23.79 o 
  -1   3  17      413.96      533.59     61.90 o 
   0   3  17      572.87      525.08     22.10 o 
   1   3  17      394.03      450.36     33.99 o 
   2   3  17      217.17      173.31     31.02 o 
   3   3  17       36.84       52.27     21.86 o 
   4   3  17       97.12      104.06     27.44 o 
   5   3  17      106.21      150.65     36.63 o 
   6   3  17        8.00       76.95     50.24 o 
  -7   4  17        4.04       80.18    113.42 o 
  -6   4  17       12.92       37.45     18.37 o 
  -5   4  17       25.30       27.08     10.59 o 
  -4   4  17       79.94       83.70     14.75 o 
  -3   4  17        9.65       12.10     12.97 o 
  -2   4  17        8.47       14.16     12.22 o 
  -1   4  17       98.45      111.57     44.91 o 
   0   4  17      393.25      399.71     17.97 o 
   1   4  17      201.88      183.73     24.75 o 
   2   4  17      123.85      141.18     21.08 o 
   3   4  17       64.29       99.38     21.64 o 
   4   4  17      149.93      195.41     31.10 o 
   5   4  17       73.43       95.13     45.52 o 
  -7   5  17      107.83      131.57     46.35 o 
  -6   5  17      157.93      197.27     26.39 o 
  -5   5  17      161.33      216.11     14.78 o 
  -4   5  17      104.67      137.65     15.76 o 
  -3   5  17      139.11      143.07     13.81 o 
  -2   5  17      269.58      336.51     21.25 o 
  -1   5  17      163.34      119.12     56.46 o 
   0   5  17      499.20      495.81     22.34 o 
   1   5  17      863.91      750.26     45.62 o 
   2   5  17      494.09      414.62     32.63 o 
   3   5  17      269.08      292.34     32.79 o 
   4   5  17      187.13      215.64     26.95 o 
   5   5  17       45.06       57.36     27.06 o 
  -7   6  17        9.99       71.27     40.72 o 
  -6   6  17        1.20        6.56     18.89 o 
  -5   6  17       81.55       90.78     17.43 o 
  -4   6  17       68.18       82.45     19.14 o 
  -3   6  17       20.55       33.02     12.38 o 
  -2   6  17       43.62       37.35     11.98 o 
  -1   6  17       37.72       27.75      6.67 o 
   0   6  17      123.62      154.98     15.51 o 
   1   6  17      454.08      477.88     35.77 o 
   2   6  17      158.08      183.73     20.34 o 
   3   6  17       41.34       67.19     23.35 o 
   4   6  17        4.11       45.90     31.97 o 
   5   6  17       44.38      100.55     30.88 o 
  -7   7  17       41.72      101.80     72.30 o 
  -6   7  17      102.48      146.38     45.52 o 
  -5   7  17      185.28      233.37     16.07 o 
  -4   7  17      266.70      295.17     24.34 o 
  -3   7  17      373.74      427.07     28.87 o 
  -2   7  17      335.02      395.76     22.92 o 
  -1   7  17      149.24      145.94     14.75 o 
   0   7  17      272.76      281.61     19.33 o 
   1   7  17      519.34      532.43     27.90 o 
   2   7  17      548.06      563.94     49.08 o 
   3   7  17      542.25      527.14     58.39 o 
   4   7  17      201.47      170.82     27.81 o 
   5   7  17       55.34       50.14     33.81 o 
  -6   8  17       15.33        1.47     26.30 o 
  -5   8  17        0.18       22.39     14.34 o 
  -4   8  17        1.06        7.11     14.06 o 
  -3   8  17       20.10       22.57     14.59 o 
  -2   8  17        2.65       11.73     14.03 o 
  -1   8  17        8.12       -2.06      8.61 o 
   0   8  17       53.72       64.72     12.66 o 
   1   8  17       41.01       42.67     15.33 o 
   2   8  17      180.08      169.64     19.81 o 
   3   8  17       33.74       54.80     16.45 o 
   4   8  17       30.43       85.32     25.01 o 
  -6   9  17       28.32       20.36     26.88 o 
  -5   9  17       24.34       30.90     21.70 o 
  -4   9  17      112.18      129.05     15.20 o 
  -3   9  17      276.32      371.69     34.44 o 
  -2   9  17       78.70       95.16     12.48 o 
  -1   9  17       96.26      135.79     14.77 o 
   0   9  17      170.28      179.83     20.07 o 
   1   9  17      188.72      209.05     16.68 o 
   2   9  17      187.18      200.13     23.45 o 
   3   9  17       71.85       63.48     17.95 o 
   4   9  17      100.21      118.60     25.48 o 
  -5  10  17        3.68       29.75     25.53 o 
  -4  10  17        3.97       -3.41     19.10 o 
  -3  10  17        0.65      -14.50     14.50 o 
  -2  10  17      157.88      194.41     19.93 o 
  -1  10  17      128.81      150.57     14.14 o 
   0  10  17        4.16       -2.06     12.18 o 
   1  10  17       15.34       11.87     16.77 o 
   2  10  17       20.26        4.46     14.39 o 
   3  10  17       64.46       62.74     22.99 o 
  -5  11  17       43.01       38.15     18.58 o 
  -4  11  17       49.10       65.05     24.46 o 
  -3  11  17        7.33       -2.32     12.86 o 
  -2  11  17        2.23       19.21     13.36 o 
  -1  11  17       51.21       68.62     11.63 o 
   0  11  17      173.40      217.36     17.82 o 
   1  11  17      161.81      227.35     33.75 o 
   2  11  17       37.09       45.66     14.03 o 
   3  11  17       46.91       63.04     17.07 o 
  -4  12  17        4.01        6.33     26.15 o 
  -3  12  17       17.41       17.36     16.98 o 
  -2  12  17       31.29       34.63     14.64 o 
  -1  12  17       33.94       48.40     12.12 o 
   0  12  17       26.97       86.66     76.67 o 
   1  12  17       14.58       50.64     48.64 o 
   2  12  17        6.36        8.43     36.82 o 
  -3  13  17        8.06        5.96     64.14 o 
  -2  13  17        0.93        7.45     17.20 o 
  -1  13  17        1.32      -16.07     16.07 o 
   0  13  17        7.59       15.83     19.93 o 
   1  13  17       50.54       66.08     39.16 o 
  -7   0  18        1.21      237.59    143.21 o 
  -6   0  18        1.39        2.49     10.49 o 
  -5   0  18      750.32      787.74     31.50 o 
  -4   0  18      637.99      638.93     82.98 o 
  -3   0  18      528.81      507.69     54.52 o 
  -2   0  18     1168.22     1141.26    141.06 o 
  -1   0  18     1072.00     1124.06    141.44 o 
   0   0  18      835.95      833.19     96.66 o 
   1   0  18       62.28       64.86     20.29 o 
   2   0  18      137.71      107.09     40.81 o 
   3   0  18      405.60      435.39     73.73 o 
   4   0  18      117.70      107.15     33.38 o 
   5   0  18      128.74      181.85     43.36 o 
  -7   1  18       17.93      -87.23     87.23 o 
  -6   1  18        0.12        1.14     31.76 o 
  -5   1  18        2.64       -5.04      6.66 o 
  -4   1  18        4.55        5.68     24.76 o 
  -3   1  18       66.19       55.74     20.25 o 
  -2   1  18       52.09       18.77     36.89 o 
  -1   1  18        0.51       15.32     33.72 o 
   0   1  18       88.43      108.57     12.33 o 
   1   1  18      211.23      188.32     13.35 o 
   2   1  18      229.52      229.54     20.45 o 
   3   1  18      189.64      127.74     35.36 o 
   4   1  18      257.22      208.12     35.18 o 
   5   1  18      212.71      166.81     45.04 o 
  -7   2  18       32.79       37.70     61.93 o 
  -6   2  18      168.43        8.35     32.77 o 
  -5   2  18       69.88       35.35     13.49 o 
  -4   2  18      403.78      387.26     18.60 o 
  -3   2  18      592.59      616.83     40.63 o 
  -2   2  18      306.78      296.03     82.91 o 
  -1   2  18      521.75      547.83     62.51 o 
   0   2  18      276.55      243.55     31.90 o 
   1   2  18      435.75      419.45     27.41 o 
   2   2  18      431.59      467.28     30.48 o 
   3   2  18      138.68      144.56     32.58 o 
   4   2  18       84.82      130.14     34.60 o 
   5   2  18       46.06       46.80     59.60 o 
  -7   3  18        0.06       -5.08     40.61 o 
  -6   3  18       39.64       56.36     45.66 o 
  -5   3  18       19.07       14.21     15.47 o 
  -4   3  18        0.03       10.87     11.95 o 
  -3   3  18       57.40       63.79     12.73 o 
  -2   3  18      227.00      189.77     33.13 o 
  -1   3  18       20.37       28.23     38.59 o 
   0   3  18      241.74      223.53     26.04 o 
   1   3  18       77.35       77.01     13.76 o 
   2   3  18       12.63        3.24     15.44 o 
   3   3  18      111.42      103.67     26.91 o 
   4   3  18      144.37      130.40     33.55 o 
   5   3  18       37.22       81.20     36.96 o 
  -7   4  18       54.37       38.02     51.75 o 
  -6   4  18       52.20       51.81     33.65 o 
  -5   4  18      145.86      127.83     24.60 o 
  -4   4  18       79.62       82.34     16.20 o 
  -3   4  18       93.44      108.25     11.03 o 
  -2   4  18      221.22      172.27     26.68 o 
  -1   4  18       98.73      102.71     35.78 o 
   0   4  18      249.90      258.58     21.84 o 
   1   4  18      314.73      261.95     27.34 o 
   2   4  18      158.63      130.01     25.47 o 
   3   4  18       96.88      101.22     20.93 o 
   4   4  18       32.76       17.65     20.44 o 
   5   4  18        7.14       23.63     26.62 o 
  -7   5  18        4.23      -31.88     71.54 o 
  -6   5  18        2.36      -23.82     23.82 o 
  -5   5  18        8.23       16.13     18.48 o 
  -4   5  18        1.91       -3.08     13.55 o 
  -3   5  18        0.73      -11.42     11.42 o 
  -2   5  18       36.92       59.22     13.40 o 
  -1   5  18        0.27        4.55     34.45 o 
   0   5  18        2.74        3.69      9.08 o 
   1   5  18        7.03       14.29     18.05 o 
   2   5  18       82.18      112.03     33.71 o 
   3   5  18      295.16      260.49     27.52 o 
   4   5  18      123.28       69.29     23.48 o 
   5   5  18       36.64      120.74     36.65 o 
  -7   6  18        1.32       88.82     51.90 o 
  -6   6  18        4.10       -7.82     21.25 o 
  -5   6  18       20.82        9.12     16.83 o 
  -4   6  18       62.85       66.76     18.08 o 
  -3   6  18       46.74       66.75     20.54 o 
  -2   6  18      104.18      120.18     15.62 o 
  -1   6  18      230.24      144.03     82.41 o 
   0   6  18       78.09       72.25     20.37 o 
   1   6  18        4.79        9.56     11.98 o 
   2   6  18        0.94       16.22     17.11 o 
   3   6  18        0.55       -4.45     21.77 o 
   4   6  18        1.87        5.61     20.49 o 
   5   6  18        8.24       15.23     26.40 o 
  -6   7  18        3.31       47.46     37.81 o 
  -5   7  18        1.12       11.31     22.28 o 
  -4   7  18       14.88       17.65     17.50 o 
  -3   7  18       86.62       86.34     18.40 o 
  -2   7  18        4.34       11.87     12.65 o 
  -1   7  18        0.73       -6.93     13.22 o 
   0   7  18       30.91       18.78     16.34 o 
   1   7  18        0.46       10.00     14.04 o 
   2   7  18       27.71       33.48     17.12 o 
   3   7  18       20.93       28.62     30.45 o 
   4   7  18       43.36       22.10     30.91 o 
  -6   8  18        1.31       64.22     32.16 o 
  -5   8  18        4.74       20.43     14.16 o 
  -4   8  18        0.87       11.20     17.08 o 
  -3   8  18        0.06        3.64     17.58 o 
  -2   8  18        0.25      -10.27     14.80 o 
  -1   8  18        5.66        0.48      7.95 o 
   0   8  18        1.16        9.04     11.79 o 
   1   8  18        7.12       26.18     13.75 o 
   2   8  18       11.05       14.91     18.68 o 
   3   8  18       19.59       22.04     17.05 o 
   4   8  18       18.71       68.15     25.24 o 
  -6   9  18        4.57       -5.71     26.08 o 
  -5   9  18        0.68      -30.29     41.87 o 
  -4   9  18        3.01       16.41     14.05 o 
  -3   9  18        2.96       -3.60     13.82 o 
  -2   9  18       62.89       73.22     16.17 o 
  -1   9  18        0.94       -1.61     12.80 o 
   0   9  18        1.20       -8.22     12.60 o 
   1   9  18        1.29       12.80     12.58 o 
   2   9  18        0.37       -9.57     12.91 o 
   3   9  18        9.73       -6.96     18.61 o 
  -5  10  18        4.03        7.79     18.86 o 
  -4  10  18       48.91       76.36     21.08 o 
  -3  10  18       47.54       34.66     26.13 o 
  -2  10  18       13.36       34.52     10.13 o 
  -1  10  18       52.92       59.00     14.12 o 
   0  10  18       23.71       40.50     15.65 o 
   1  10  18       60.31       26.36     16.97 o 
   2  10  18       28.65       41.62     21.84 o 
   3  10  18        7.82       10.22     15.76 o 
  -4  11  18        8.01       -6.83     17.63 o 
  -3  11  18       21.14        5.00     16.25 o 
  -2  11  18        0.08       -1.65     11.23 o 
  -1  11  18        6.89       23.19     13.11 o 
   0  11  18        1.17      -13.52     13.52 o 
   1  11  18        0.16        2.66     21.47 o 
   2  11  18        1.67        2.09     14.82 o 
  -3  12  18        5.63      -16.66     20.66 o 
  -2  12  18       26.73        2.35     19.06 o 
  -1  12  18       40.72       46.28     21.18 o 
   0  12  18       83.69      135.11     34.68 o 
   1  12  18       24.59        4.51     29.41 o 
  -1  13  18        8.72       22.94     20.07 o 
  -7   1  19        9.14       56.56    140.93 o 
  -6   1  19        5.01       -1.85     32.78 o 
  -5   1  19      139.79      118.41     58.49 o 
  -4   1  19       17.38        3.48     19.47 o 
  -3   1  19        0.40       -7.55     18.43 o 
  -2   1  19       23.14       23.41     28.22 o 
  -1   1  19       25.27       24.10     54.97 o 
   0   1  19       25.32       23.62     31.71 o 
   1   1  19        4.03       -6.60     12.99 o 
   2   1  19        1.26        1.36     12.82 o 
   3   1  19        0.09        8.03     13.95 o 
   4   1  19        0.83        9.64     19.82 o 
   5   1  19        3.89       -9.02     21.58 o 
  -7   2  19        4.66       24.82     54.07 o 
  -6   2  19        0.07        3.37     32.64 o 
  -5   2  19        0.30       15.00     17.25 o 
  -4   2  19        4.79       28.41     22.09 o 
  -3   2  19       58.51       28.43     19.33 o 
  -2   2  19      120.20       96.34     33.73 o 
  -1   2  19        1.13      -32.55     56.74 o 
   0   2  19        0.94       -0.76     30.27 o 
   1   2  19        8.77       18.37     11.64 o 
   2   2  19       20.66       13.68     12.88 o 
   3   2  19       26.04       34.60     19.00 o 
   4   2  19       18.41       24.16     24.21 o 
   5   2  19        6.62       10.97     30.23 o 
  -7   3  19       47.44      -49.94     85.52 o 
  -6   3  19       90.43       12.26     33.19 o 
  -5   3  19       57.75       54.64     22.36 o 
  -4   3  19      233.44      228.86     28.09 o 
  -3   3  19       87.58       86.24     31.05 o 
  -2   3  19      140.34      129.75     26.47 o 
  -1   3  19       79.64       71.82     42.98 o 
   0   3  19       24.16       53.53     42.53 o 
   1   3  19      201.57      197.32     23.75 o 
   2   3  19       79.96       64.16     17.67 o 
   3   3  19       49.81       42.54     26.36 o 
   4   3  19       78.47       76.51     24.65 o 
   5   3  19        8.24       35.76     40.70 o 
  -7   4  19       19.41        8.34     41.97 o 
  -6   4  19       38.32       75.75     43.62 o 
  -5   4  19        9.20       12.28     10.63 o 
  -4   4  19        8.08       13.69      8.85 o 
  -3   4  19        0.07        6.75     13.21 o 
  -2   4  19       10.47       -2.50     19.49 o 
  -1   4  19       14.68       10.12     37.25 o 
   0   4  19      141.21      165.87     42.02 o 
   1   4  19      249.02      264.90     22.13 o 
   2   4  19      109.41      121.94     21.74 o 
   3   4  19       31.39       27.64     26.72 o 
   4   4  19        1.00        5.82     21.68 o 
   5   4  19        6.44       61.68     41.23 o 
  -7   5  19       58.01      101.74     48.77 o 
  -6   5  19       69.77       32.00     34.39 o 
  -5   5  19      166.08      213.44     19.86 o 
  -4   5  19      337.38      402.67     29.83 o 
  -3   5  19      464.48      551.23     30.23 o 
  -2   5  19       72.86       91.58     14.90 o 
  -1   5  19       32.86       37.29     32.23 o 
   0   5  19      316.04      367.00     64.87 o 
   1   5  19      315.92      338.40     23.84 o 
   2   5  19      224.57      228.84     26.91 o 
   3   5  19      173.18      209.81     38.12 o 
   4   5  19       62.32       90.47     28.46 o 
  -6   6  19        5.26       47.91     26.31 o 
  -5   6  19        0.67       18.20     19.24 o 
  -4   6  19       10.82       24.54     15.10 o 
  -3   6  19       19.07        5.47     11.90 o 
  -2   6  19        3.49       11.73     17.36 o 
  -1   6  19       66.56       65.61     40.35 o 
   0   6  19      181.53      171.20     18.66 o 
   1   6  19      218.48      267.00     20.76 o 
   2   6  19      140.88      163.52     24.58 o 
   3   6  19        1.73        8.91     28.20 o 
   4   6  19       10.99       13.21     19.95 o 
  -6   7  19       37.49      117.82     34.99 o 
  -5   7  19       70.91       92.77     22.81 o 
  -4   7  19      205.09      271.67     25.85 o 
  -3   7  19      304.48      380.81     31.19 o 
  -2   7  19      128.34      162.22     19.93 o 
  -1   7  19      106.44      115.90     37.09 o 
   0   7  19      218.11      268.64     22.78 o 
   1   7  19      215.51      278.63     23.87 o 
   2   7  19      145.84      126.69     22.94 o 
   3   7  19       17.71      -16.34     16.87 o 
   4   7  19        5.71       37.77     22.99 o 
  -6   8  19        0.84       -6.62     33.74 o 
  -5   8  19        0.05      -13.03     18.54 o 
  -4   8  19        1.85        8.69     18.82 o 
  -3   8  19        1.54        8.35     13.84 o 
  -2   8  19        3.26      -12.10     13.54 o 
  -1   8  19       51.24       42.38      9.32 o 
   0   8  19       75.06       99.57     30.30 o 
   1   8  19      124.99      110.91     24.91 o 
   2   8  19       33.07       17.60     18.51 o 
   3   8  19       15.22       13.10     34.51 o 
  -5   9  19       33.67       77.24     31.83 o 
  -4   9  19      117.68      246.92     52.95 o 
  -3   9  19      208.74      328.80     35.85 o 
  -2   9  19      283.01      437.30     27.11 o 
  -1   9  19      137.09      196.76     25.81 o 
   0   9  19       65.22       68.63     32.94 o 
   1   9  19      157.36      172.61     36.79 o 
   2   9  19       75.01       75.69     17.74 o 
   3   9  19       39.98       67.18     18.69 o 
  -4  10  19        9.61       14.07     23.01 o 
  -3  10  19        2.73       13.54     13.65 o 
  -2  10  19       33.74       28.45     13.53 o 
  -1  10  19        5.60       10.03     14.83 o 
   0  10  19       12.24       22.22     13.66 o 
   1  10  19       18.60        5.35     14.47 o 
   2  10  19       40.36       22.87     13.70 o 
  -4  11  19       20.46       15.00     17.81 o 
  -3  11  19       36.17       52.94     15.97 o 
  -2  11  19       51.64       94.96     24.35 o 
  -1  11  19       55.97       92.92     24.08 o 
   0  11  19       58.89      105.16     37.65 o 
   1  11  19       13.88       23.22     16.40 o 
  -2  12  19       27.73       -5.27     42.21 o 
  -1  12  19       16.39       37.72     19.79 o 
   0  12  19        0.40       -5.03     25.58 o 
  -7   0  20        3.68       59.46     68.44 o 
  -6   0  20      197.46       50.33     50.71 o 
  -5   0  20      157.33      159.51    136.38 o 
  -4   0  20        9.99       25.31     52.89 o 
  -3   0  20       89.82       53.15     49.97 o 
  -2   0  20       79.32       11.64     40.61 o 
  -1   0  20      498.63      513.64     93.49 o 
   0   0  20      581.68      650.52    105.26 o 
   1   0  20      620.65      585.19    114.16 o 
   2   0  20      765.34      601.03    110.49 o 
   3   0  20      211.98      170.80     40.50 o 
   4   0  20       57.42       32.39     28.59 o 
  -7   1  20        1.35      -37.76     46.01 o 
  -6   1  20       27.59       23.47     37.95 o 
  -5   1  20       44.01       30.16     26.57 o 
  -4   1  20        0.32       -6.33     28.36 o 
  -3   1  20       10.42        8.28     19.70 o 
  -2   1  20        4.38      -29.38     29.38 o 
  -1   1  20       19.14       49.61     34.93 o 
   0   1  20       87.16      121.35     49.30 o 
   1   1  20      127.47      100.17     17.83 o 
   2   1  20       60.03       46.52     11.27 o 
   3   1  20       50.79       44.33     22.60 o 
   4   1  20       71.10       74.26     21.47 o 
  -7   2  20      131.28      203.02     61.11 o 
  -6   2  20       37.81       -2.41     32.91 o 
  -5   2  20       44.59       30.12     61.25 o 
  -4   2  20      104.94       83.29     33.53 o 
  -3   2  20       37.32       13.57     19.80 o 
  -2   2  20      234.09      174.88     39.12 o 
  -1   2  20      214.03      286.61     50.23 o 
   0   2  20      336.46      373.74     70.62 o 
   1   2  20      498.06      429.60     73.16 o 
   2   2  20      357.17      309.99     36.93 o 
   3   2  20      241.02      226.81     26.21 o 
   4   2  20       52.88       52.87     29.36 o 
  -7   3  20       25.29      -61.16    104.82 o 
  -6   3  20       35.63       61.57     35.76 o 
  -5   3  20        0.01       55.54     47.61 o 
  -4   3  20       25.75       37.76     28.52 o 
  -3   3  20        3.75      -17.18     22.37 o 
  -2   3  20       12.67       11.62     23.97 o 
  -1   3  20      122.60      136.64     40.70 o 
   0   3  20      157.26      133.48     52.34 o 
   1   3  20       60.84       49.28     11.35 o 
   2   3  20       72.65       58.69     18.78 o 
   3   3  20       83.54       69.23     19.44 o 
   4   3  20       35.67       26.41     27.98 o 
  -6   4  20       24.47       96.58     40.01 o 
  -5   4  20       47.49       35.78     22.09 o 
  -4   4  20       40.31       44.16     22.96 o 
  -3   4  20       76.89       29.24     19.60 o 
  -2   4  20       51.59      110.68     33.50 o 
  -1   4  20      106.50      129.00     39.97 o 
   0   4  20       73.71       73.14     45.90 o 
   1   4  20       68.52       91.51      9.72 o 
   2   4  20      194.80      130.69     25.71 o 
   3   4  20      132.97      155.96     23.94 o 
   4   4  20       21.83       43.96     25.89 o 
  -6   5  20        1.15        2.71     25.60 o 
  -5   5  20        3.41       17.20     35.19 o 
  -4   5  20        0.32       -0.12      9.79 o 
  -3   5  20        2.28      -18.71     18.71 o 
  -2   5  20       15.45       16.79     22.61 o 
  -1   5  20       28.47       62.31     43.23 o 
   0   5  20       35.89      -20.72     65.91 o 
   1   5  20       10.27       23.01     10.92 o 
   2   5  20        0.75        5.87     15.68 o 
   3   5  20        0.70       26.58     19.01 o 
   4   5  20        6.49       24.41     30.15 o 
  -6   6  20        1.61       15.65     26.52 o 
  -5   6  20        3.25      -28.63     28.63 o 
  -4   6  20        2.15       -1.37     23.80 o 
  -3   6  20        1.40       -3.86     12.65 o 
  -2   6  20       17.64       40.66     18.87 o 
  -1   6  20        3.56       35.96     30.74 o 
   0   6  20        0.34      -31.25     41.30 o 
   1   6  20        3.21       32.89     25.83 o 
   2   6  20        6.26       12.72     16.77 o 
   3   6  20       16.78       23.21     25.46 o 
   4   6  20       24.54       72.28     31.60 o 
  -6   7  20        6.85       71.92     46.65 o 
  -5   7  20        0.40       24.11     29.74 o 
  -4   7  20       29.63      -17.84     24.92 o 
  -3   7  20       30.77       11.10     16.25 o 
  -2   7  20        4.45       10.65     16.53 o 
  -1   7  20        1.58       21.46     51.36 o 
   0   7  20        1.73       90.02     92.86 o 
   1   7  20        3.33       -1.28     12.89 o 
   2   7  20        4.63       50.60     29.44 o 
   3   7  20        1.89       27.88     20.66 o 
  -5   8  20        3.97       24.01     22.81 o 
  -4   8  20       10.63        4.03     16.11 o 
  -3   8  20        9.74       27.85     13.94 o 
  -2   8  20        2.36        9.39     13.99 o 
  -1   8  20        5.34        4.35     18.12 o 
   0   8  20        4.63       24.88     35.89 o 
   1   8  20       27.06       41.54     17.34 o 
   2   8  20       34.70       28.49     11.91 o 
   3   8  20        2.05       14.36     19.00 o 
  -5   9  20       24.10       28.33     29.16 o 
  -4   9  20        1.73       17.62     27.50 o 
  -3   9  20        6.54        3.56     19.22 o 
  -2   9  20       15.31       49.17     20.09 o 
  -1   9  20        2.00       -1.12     18.00 o 
   0   9  20       11.81       34.90     29.38 o 
   1   9  20        6.22       -6.21     17.16 o 
   2   9  20        0.31       22.03     13.81 o 
  -4  10  20       10.40        9.10     40.79 o 
  -3  10  20       35.33       57.06     18.75 o 
  -2  10  20       81.52      134.86     20.36 o 
  -1  10  20       16.00       12.74     15.69 o 
   0  10  20       25.12       43.57     25.84 o 
   1  10  20       38.26       44.60     53.89 o 
  -3  11  20        6.01       48.09     23.14 o 
  -2  11  20        1.89       23.69     18.08 o 
  -1  11  20        3.95       26.69     14.45 o 
   0  11  20       13.03       10.05     18.70 o 
  -6   1  21       25.18       75.92     46.00 o 
  -5   1  21        4.80       -5.06     21.81 o 
  -4   1  21        3.05      -23.94     23.94 o 
  -3   1  21       80.90       30.78     29.28 o 
  -2   1  21       67.73       87.12     69.20 o 
  -1   1  21       37.47       84.99     38.40 o 
   0   1  21        0.27       54.01     47.69 o 
   1   1  21       12.16       10.42      9.38 o 
   2   1  21       16.25       21.97     14.52 o 
   3   1  21        9.75       14.40     15.28 o 
   4   1  21        8.59       -6.54     20.14 o 
  -6   2  21       11.46       32.83     38.60 o 
  -5   2  21       19.74       54.23     34.29 o 
  -4   2  21        0.11       -9.69     21.99 o 
  -3   2  21        8.15        9.14     31.53 o 
  -2   2  21       10.29        8.13     52.25 o 
  -1   2  21       11.96      -12.21     33.13 o 
   0   2  21        5.21       -7.91     42.48 o 
   1   2  21       24.33       22.07     13.17 o 
   2   2  21       39.07       33.48     15.60 o 
   3   2  21       20.63       27.29     16.89 o 
   4   2  21        0.23        8.60     16.50 o 
  -6   3  21        0.75       22.57     32.21 o 
  -5   3  21        2.92        6.24     32.13 o 
  -4   3  21       14.69       -8.91     21.65 o 
  -3   3  21      171.51      155.07     39.05 o 
  -2   3  21      219.33      154.94     75.12 o 
  -1   3  21       16.18      -29.58     63.19 o 
   0   3  21       56.41       -3.19     42.77 o 
   1   3  21       55.33       26.68     14.60 o 
   2   3  21       46.26       50.77     16.54 o 
   3   3  21       54.73       36.57     14.69 o 
   4   3  21        4.95       37.52     39.35 o 
  -6   4  21        6.45      -23.09     35.32 o 
  -5   4  21       28.84       15.89     22.62 o 
  -4   4  21        5.09       32.85     23.24 o 
  -3   4  21        0.01       13.91     32.12 o 
  -2   4  21        0.16      -18.71     32.86 o 
  -1   4  21        0.18       -6.73     39.43 o 
   0   4  21        4.09       30.92     35.76 o 
   1   4  21       35.14       23.94     22.27 o 
   2   4  21       57.64       69.29     22.33 o 
   3   4  21        3.11       50.91     37.04 o 
   4   4  21        4.04      -27.39     92.40 o 
  -6   5  21       29.44       82.34     67.00 o 
  -5   5  21       39.51       34.29     25.82 o 
  -4   5  21       88.85       46.05     38.07 o 
  -3   5  21       76.57      108.06     24.95 o 
  -2   5  21       60.91       85.79     24.87 o 
  -1   5  21      148.34      229.70     45.30 o 
   0   5  21      122.21      203.06     59.40 o 
   1   5  21      105.05      114.86     32.70 o 
   2   5  21       78.95       98.92     25.40 o 
   3   5  21       21.78       28.50     20.75 o 
  -5   6  21        1.19       16.88     33.12 o 
  -4   6  21       36.94       19.79     21.74 o 
  -3   6  21        0.55       -7.86     20.05 o 
  -2   6  21       34.82       34.28     24.95 o 
  -1   6  21        0.30       27.36     36.26 o 
   0   6  21        0.89       61.67     89.57 o 
   1   6  21       47.08       39.96     39.07 o 
   2   6  21       34.61       20.29     20.78 o 
   3   6  21       53.75       50.64     40.59 o 
  -5   7  21       85.15      153.27     30.67 o 
  -4   7  21      123.82      205.47     28.93 o 
  -3   7  21      113.83      194.50     32.18 o 
  -2   7  21      132.78       90.45     20.52 o 
  -1   7  21      187.37      285.99     57.43 o 
   0   7  21      169.08      198.26     42.75 o 
   1   7  21      133.54      240.88     48.37 o 
   2   7  21       47.63       64.01     19.51 o 
   3   7  21       39.52       42.82     27.40 o 
  -5   8  21        1.01       33.74     38.64 o 
  -4   8  21        1.23       11.70     23.05 o 
  -3   8  21        0.21        5.05     15.89 o 
  -2   8  21        0.22       10.60     16.39 o 
  -1   8  21        0.47      -11.96     21.22 o 
   0   8  21        0.81      -28.82     67.56 o 
   1   8  21        7.88       23.56     19.49 o 
   2   8  21       66.52       86.13     26.95 o 
  -4   9  21       48.04       77.43     29.45 o 
  -3   9  21      115.83      145.10     18.40 o 
  -2   9  21       94.25      121.53     30.13 o 
  -1   9  21       43.18        4.54     27.01 o 
   0   9  21       78.33       13.94     26.74 o 
   1   9  21       39.36      119.65     35.59 o 
  -3  10  21        0.67      -12.25     16.64 o 
  -2  10  21        0.62       12.28     23.78 o 
  -1  10  21        0.16       43.69     38.63 o 
   0  10  21        5.63      -15.91     26.22 o 
  -6   0  22       99.08      281.82    272.95 o 
  -5   0  22       43.01       41.46     38.04 o 
  -4   0  22      128.47      100.60     76.60 o 
  -3   0  22       83.71       66.23     78.25 o 
  -2   0  22      279.86      286.04     70.21 o 
  -1   0  22      384.38      548.56    100.32 o 
   0   0  22      169.23      224.43     75.78 o 
   1   0  22      103.34      119.52     50.10 o 
   2   0  22       48.30       17.30     18.65 o 
   3   0  22       52.29       61.24     19.58 o 
  -6   1  22       31.98        6.97     41.44 o 
  -5   1  22       13.22       -9.51     24.62 o 
  -4   1  22        4.50       20.18     26.88 o 
  -3   1  22       84.48       55.01     37.42 o 
  -2   1  22      222.60      241.68     45.62 o 
  -1   1  22      211.31      258.90     51.93 o 
   0   1  22       90.34       97.26     43.91 o 
   1   1  22       25.38       50.52     34.43 o 
   2   1  22       26.34       26.24     18.61 o 
   3   1  22       40.52       33.87     13.91 o 
  -6   2  22       39.36       12.08     35.52 o 
  -5   2  22       93.90       52.99     37.60 o 
  -4   2  22       38.26        0.29     28.67 o 
  -3   2  22      125.57       50.35     32.47 o 
  -2   2  22      194.34      131.68     56.33 o 
  -1   2  22      232.95      254.59     63.93 o 
   0   2  22      164.03      171.37     49.42 o 
   1   2  22       89.48       57.09     20.03 o 
   2   2  22      151.52      169.39     21.90 o 
   3   2  22       80.36       91.44     18.56 o 
  -6   3  22        6.10       15.93     31.50 o 
  -5   3  22        7.41      -19.29     56.00 o 
  -4   3  22        0.39       17.68     29.22 o 
  -3   3  22        7.02       13.95     22.72 o 
  -2   3  22       40.97       38.86     24.05 o 
  -1   3  22      101.02      124.20     51.10 o 
   0   3  22       77.15       96.73     42.84 o 
   1   3  22       35.47       39.25     19.75 o 
   2   3  22       11.59       13.78     41.91 o 
   3   3  22        2.22      -13.78     37.71 o 
  -5   4  22       39.83       91.15     34.54 o 
  -4   4  22       15.45       10.33     25.91 o 
  -3   4  22        8.48        5.52     27.55 o 
  -2   4  22       86.20      114.05     27.91 o 
  -1   4  22       93.70      198.03     55.28 o 
   0   4  22       65.30      188.00     60.57 o 
   1   4  22      118.38      101.45     29.84 o 
   2   4  22       81.04       51.72     26.24 o 
   3   4  22       13.06       -5.06     28.64 o 
  -5   5  22        1.90       -1.49     25.77 o 
  -4   5  22        0.68        6.33     27.36 o 
  -3   5  22       18.32      -11.04     20.00 o 
  -2   5  22        9.15       18.23     21.41 o 
  -1   5  22       32.79       31.78     39.64 o 
   0   5  22       87.47      119.81     42.68 o 
   1   5  22       18.20       37.81     28.96 o 
   2   5  22        0.86       -1.80     20.01 o 
   3   5  22        7.91       17.62     21.81 o 
  -5   6  22        7.22       21.33     24.04 o 
  -4   6  22        6.97       32.91     22.41 o 
  -3   6  22        6.76       21.65     21.52 o 
  -2   6  22        3.31       29.53     28.96 o 
  -1   6  22        7.27       24.91     41.35 o 
   0   6  22       25.16      -55.29     55.29 o 
   1   6  22        8.74      -21.33     49.07 o 
   2   6  22        0.63      -12.94     15.79 o 
  -4   7  22       40.12       69.77     27.46 o 
  -3   7  22        0.05      -30.52     30.52 o 
  -2   7  22        1.67      -11.14     25.56 o 
  -1   7  22        1.96      -34.10     34.10 o 
   0   7  22        1.09       21.65    156.37 o 
   1   7  22       10.05       64.91     69.72 o 
   2   7  22       11.16       36.24     20.49 o 
  -4   8  22        7.02       40.73     23.17 o 
  -3   8  22        2.12       52.97     30.59 o 
  -2   8  22        7.55       36.88     26.72 o 
  -1   8  22        3.76       23.97     21.11 o 
   0   8  22        6.13       86.91     39.71 o 
   1   8  22       10.95      117.32     53.39 o 
  -3   9  22        0.54       22.18     54.56 o 
  -2   9  22        0.17       22.88     21.69 o 
  -1   9  22        6.00       76.45     37.86 o 
   0   9  22        0.57      -30.42     40.69 o 
  -5   1  23        0.97       29.52     26.98 o 
  -4   1  23        4.49       25.68     35.68 o 
  -3   1  23        0.45       23.21     22.23 o 
  -2   1  23        5.61        8.16     30.95 o 
  -1   1  23        0.38       13.09     59.09 o 
   0   1  23        9.09       -2.58     36.54 o 
   1   1  23        6.42       17.41     66.83 o 
   2   1  23        6.07        4.18     36.52 o 
   3   1  23        0.67        4.52     38.15 o 
  -5   2  23        3.32       23.80     38.97 o 
  -4   2  23        0.03        1.62     24.75 o 
  -3   2  23        1.72       28.32     22.19 o 
  -2   2  23        2.11        9.18     23.76 o 
  -1   2  23        0.10      -19.90     41.26 o 
   0   2  23        1.18        6.70     37.12 o 
   1   2  23        0.91        3.81     45.32 o 
   2   2  23        1.34       10.09     37.42 o 
   3   2  23        2.54       16.70     17.06 o 
  -5   3  23        6.66       -7.24     29.68 o 
  -4   3  23       11.84      -16.42     25.29 o 
  -3   3  23       36.28      -25.36     25.36 o 
  -2   3  23       33.56       40.88     28.96 o 
  -1   3  23      101.47       90.95     48.92 o 
   0   3  23       76.47      115.45     56.96 o 
   1   3  23       47.40       84.88     77.68 o 
   2   3  23       43.74       49.71     40.16 o 
  -5   4  23        1.65      -28.41     29.19 o 
  -4   4  23        0.28      -26.82     26.82 o 
  -3   4  23        2.19       23.73     28.23 o 
  -2   4  23       22.65       86.43     31.09 o 
  -1   4  23        3.11      -20.26     34.03 o 
   0   4  23        0.31       19.18     46.50 o 
   1   4  23        8.74       22.57     76.22 o 
   2   4  23       16.47        0.78     34.14 o 
  -5   5  23       23.01       39.16     29.54 o 
  -4   5  23       16.30       57.54     32.81 o 
  -3   5  23       29.96       66.75     32.92 o 
  -2   5  23       94.75      160.96     35.99 o 
  -1   5  23      142.53      264.16     72.49 o 
   0   5  23      191.01      345.07     61.31 o 
   1   5  23      111.08      129.38     58.35 o 
   2   5  23       20.45       23.23     21.64 o 
  -4   6  23       16.56        3.02     27.48 o 
  -3   6  23       12.69       61.70     25.09 o 
  -2   6  23       15.91       36.36     23.02 o 
  -1   6  23        8.10       52.06     47.44 o 
   0   6  23       10.63      -52.94     75.08 o 
   1   6  23        1.54       -2.40     35.78 o 
  -4   7  23       21.49       51.24     33.59 o 
  -3   7  23       36.21       39.37     27.63 o 
  -2   7  23       60.13       51.08     25.34 o 
  -1   7  23       79.97      111.11     41.34 o 
   0   7  23       93.88      179.81    103.80 o 
   1   7  23       36.48       44.99     37.93 o 
  -3   8  23        1.93        0.05     22.57 o 
  -2   8  23       21.89       34.06     24.94 o 
  -1   8  23        3.10       14.50     78.56 o 
   0   8  23        0.64       12.93     31.51 o 
  -5   0  24       46.85       -2.36     38.37 o 
  -4   0  24       65.82       56.08     50.84 o 
  -3   0  24      140.90      137.65    106.14 o 
  -2   0  24      258.20       67.94    101.08 o 
  -1   0  24      217.81      206.09     71.10 o 
   0   0  24      124.44      148.15     73.12 o 
   1   0  24       42.55       81.09     64.27 o 
   2   0  24       24.91       -1.38     48.60 o 
  -5   1  24        6.06       40.08     29.36 o 
  -4   1  24        0.67       -7.26     32.05 o 
  -3   1  24        2.78       16.76     24.37 o 
  -2   1  24        5.16        3.85     32.82 o 
  -1   1  24        0.20      -11.48     34.75 o 
   0   1  24        9.16       -5.15     39.32 o 
   1   1  24       14.69       -6.97     48.66 o 
   2   1  24       27.22        9.81     34.62 o 
  -5   2  24       32.64       20.46     28.10 o 
  -4   2  24       40.67      104.31     63.27 o 
  -3   2  24       35.58       16.95     32.21 o 
  -2   2  24      109.58       59.96     32.34 o 
  -1   2  24      147.07      174.10     48.22 o 
   0   2  24       64.59      114.35     60.12 o 
   1   2  24       46.85       43.88     52.66 o 
   2   2  24       22.71        0.20     33.36 o 
  -4   3  24        1.01      -43.68     43.68 o 
  -3   3  24        0.83       25.85     36.31 o 
  -2   3  24       10.28       20.75     28.15 o 
  -1   3  24       35.70       52.93     38.44 o 
   0   3  24       21.21        3.72     47.51 o 
   1   3  24        8.05        2.46     38.07 o 
   2   3  24       19.57       27.47     39.46 o 
  -4   4  24       19.01      -24.69     43.78 o 
  -3   4  24       18.51       11.56     26.56 o 
  -2   4  24       16.21        8.94     23.28 o 
  -1   4  24       37.76       43.17     47.27 o 
   0   4  24       56.07       69.24     44.93 o 
   1   4  24       20.90       66.46     64.58 o 
  -4   5  24        0.96      -65.71     65.71 o 
  -3   5  24        0.05      -23.48     25.91 o 
  -2   5  24        0.08       20.34     44.95 o 
  -1   5  24       14.30       39.09    102.92 o 
   0   5  24        1.50       69.45     51.79 o 
   1   5  24        0.23       18.10     67.18 o 
  -3   6  24       19.43       37.70     24.34 o 
  -2   6  24       13.31       27.49     25.97 o 
  -1   6  24        8.81      -23.49     52.38 o 
   0   6  24        3.17      -64.53     94.82 o 
  -2   7  24        1.11      -11.44     22.58 o 
  -1   7  24        8.23       51.71     60.24 o 
  -4   1  25        4.18       17.75     49.54 o 
  -3   1  25       14.78       14.43     28.95 o 
  -2   1  25        8.79      -15.18     26.46 o 
  -1   1  25       30.21       56.15     41.42 o 
   0   1  25       15.84       69.65     84.47 o 
   1   1  25        2.80       21.18     42.80 o 
  -4   2  25        5.37       -6.91     34.81 o 
  -3   2  25        9.60        8.75     25.75 o 
  -2   2  25       19.46       -0.52     25.43 o 
  -1   2  25       16.54       18.23     38.28 o 
   0   2  25        2.16      -14.09     51.98 o 
   1   2  25        1.01        6.09     40.87 o 
  -3   3  25       25.52       75.34     46.93 o 
  -2   3  25       53.65       72.17     29.39 o 
  -1   3  25       49.06       75.43     52.88 o 
   0   3  25       44.97       93.75     58.54 o 
  -3   4  25        3.88       35.56     26.21 o 
  -2   4  25       12.04       27.57     26.25 o 
  -1   4  25        8.61       54.33     43.10 o 
   0   4  25       14.14       71.77     55.90 o 
  -2   5  25       11.25       28.64     33.36 o 
  -1   5  25       41.96      138.72     50.00 o 
  -2   0  26       11.71       29.70     41.28 o 
  -1   0  26       13.11       40.86    105.38 o 
  -2   1  26        5.49       12.89     27.63 o 
  -1   1  26        0.42       41.01     73.83 o 
  -2   2  26       41.75        1.19     26.97 o 
  -1   2  26       12.50       30.08     74.34 o 
                                                 
